# Supplementary material for: A closely related pair of superoxide dismutase isozymes from Staphylococcus aureus show distinct stabilities and proton-exchange dynamics
Source: J Biol Chem. 2026 Jun 5;302(7):113226. doi: 10.1016/j.jbc.2026.113226 (PMC13321213; doi:10.1016/j.jbc.2026.113226)
Supplement: Source-data-all-figures [file mmc1.xlsx]

## Sheet: Fig 1
																		Figure 1 A																								Figure 1 B
Blanks - SEC Buffer (20 mM Tris, 150 mM NaCl, 5 mM EDTA), 6 M guanidine-HCl and 8 M urea; triplicate measurements																		Mn-loaded MnSOD in SEC buffer, 6M gdn-HCl, 8M urea																								Mn-loaded camSOD in SEC buffer, 6M gdn-HCl, 8M urea (blanks are the same as in Fig 1a)
																							335 nm	peak							peak	359 nm							peak	356 nm
SEC buffer						6M Gdn-HCl						8M Urea						10 uM Mn-loaded MnSOD_SEC, 24h, 600 V, 5,5 nm					max	125.06		Mn-loaded MnSOD_6M Gdn-HC					max	281.171		Mn-loaded MnSOD_8M Urea					max	369.761		10 uM Mn-loaded camSOD_SEC, 24h incubation, 600 V, 5,5 nm					max	107.457	330 nm peak
Wavelength (nm)	Intensity1 (a.u.)	Intensity2 (a.u.)	Intensity3 (a.u.)	avg SEC		Wavelength (nm)	Intensity1 (a.u.)	Intensity2 (a.u.)	Intensity3 (a.u.)	avg GDN		Wavelength (nm)	Intensity1 (a.u.)	Intensity2 (a.u.)	Intensity3 (a.u.)	avg UREA		Wavelength (nm)	Intensity (a.u.)	Intensity (a.u.)	Intensity (a.u.)	avg A Mn SEC	avg SEC	avgAMn-avgSEC		Wavelength (nm)	Intensity (a.u.)	Intensity (a.u.)	Intensity (a.u.)	avg A Mn	avg GDN	avgAMn-avgGDN		Wavelength (nm)	Intensity (a.u.)	Intensity (a.u.)	Intensity (a.u.)	avg A Mn	avg UREA	avgAMn-avgUREA		Wavelength (nm)	Intensity (a.u.)	Intensity (a.u.)	Intensity (a.u.)	avg M Mn SEC	avg SEC	avgMMn-avgSEC
280	0.435208	-0.111501	0.616419	0.313375		280	2.79111	2.50376	2.94751	2.74746		280	0.748288	0.639349	0.8371	0.741579		280	0.397501	0.477369	0.35317	0.409346	0.313375	0.0959711		280	1.01617	0.984861	0.81756	0.93953	2.74746	-1.80793		280	0.780434	0.802337	0.69046	0.757744	0.741579	0.0161647		280	0.434497	0.359186	0.474425	0.422703	0.313375	0.109327
281.07	0.440407	0.279142	0.437996	0.385849		281.07	3.08711	3.26852	2.48672	2.94745		281.07	1.22656	2.06778	0.730624	1.34166		281.07	0.456361	0.482601	0.509766	0.482909	0.385849	0.0970606		281.07	1.26494	1.19594	1.03879	1.16656	2.94745	-1.78089		281.07	0.83646	0.77221	1.06417	0.890947	1.34166	-0.450708		281.07	0.522824	0.338409	0.420537	0.427257	0.385849	0.0414081
282	0.634182	0.171959	0.552547	0.452896		282	2.63384	2.61884	2.96161	2.7381		282	0.770458	1.12196	1.04828	0.98023		282	0.681324	0.626613	0.441436	0.583124	0.452896	0.130228		282	1.21286	1.39391	1.4184	1.34173	2.7381	-1.39637		282	1.0505	1.15581	0.981181	1.0625	0.98023	0.0822649		282	0.540466	0.471318	0.505587	0.50579	0.452896	0.0528939
283.07	0.769231	0	0.687482	0.485571		283.07	2.84024	2.8962	2.03851	2.59165		283.07	0.338562	1.21769	1.15194	0.902731		283.07	0.577073	0.616439	0.709646	0.634386	0.485571	0.148815		283.07	1.89154	1.63937	1.42581	1.65224	2.59165	-0.939412		283.07	1.1783	1.13838	1.08153	1.13274	0.902731	0.230007		283.07	0.520115	0.536227	0.490751	0.515698	0.485571	0.030127
284	0.374933	0.170775	0.218102	0.254603		284	2.6313	2.8222	2.36154	2.60501		284	1.20933	1.00017	0.578068	0.929188		284	0.811041	0.601217	0.526638	0.646299	0.254603	0.391695		284	2.13043	1.83283	1.83201	1.93176	2.60501	-0.673255		284	1.29101	1.20899	1.21913	1.23971	0.929188	0.310522		284	0.753589	0.548239	0.649343	0.65039	0.254603	0.395787
285.07	0.110442	-0.169358	0.39784	0.112975		285.07	1.53689	1.48461	1.00089	1.3408		285.07	0.228794	0.109194	0.904415	0.414134		285.07	0.586579	0.73231	0.681987	0.666959	0.112975	0.553984		285.07	2.19031	1.93509	2.03726	2.05422	1.3408	0.713426		285.07	1.49645	1.33347	1.44603	1.42532	0.414134	1.01118		285.07	0.530296	0.670578	0.598246	0.599707	0.112975	0.486732
286	-0.231201	0.279298	0.0564334	0.0348438		286	1.04179	0.78687	0.719027	0.849228		286	0.353607	0.113469	0.28734	0.251472		286	0.670479	0.708312	0.847415	0.742069	0.0348438	0.707225		286	2.00499	2.18232	2.08504	2.09078	0.849228	1.24155		286	1.43433	1.37114	1.61061	1.47203	0.251472	1.22055		286	0.68969	0.546344	0.612393	0.616142	0.0348438	0.581298
287.07	0	0.557196	0.167299	0.241498		287.07	0.814427	0.499861	0.542855	0.619048		287.07	0.114982	0.110516	0.569249	0.264916		287.07	0.826043	0.814873	0.679953	0.773623	0.241498	0.532125		287.07	2.42528	2.112	2.11668	2.21799	0.619048	1.59894		287.07	1.72921	1.57355	1.52023	1.60766	0.264916	1.34275		287.07	0.71581	0.719352	0.664779	0.69998	0.241498	0.458482
288	-0.10798	0.451264	-0.0571363	0.0953825		288	0.778124	1.2765	0.514815	0.85648		288	0.335758	-0.223003	0.292552	0.135102		288	0.65197	0.713749	0.559778	0.641832	0.0953825	0.54645		288	2.18179	2.13555	2.06896	2.12877	0.85648	1.27229		288	1.79678	1.83429	1.85461	1.82856	0.135102	1.69346		288	0.624793	0.538137	0.743679	0.635536	0.0953825	0.540154
289.07	-0.109872	0.11092	0.225289	0.0754456		289.07	0.389127	0.510638	0.509165	0.469643		289.07	0.0567634	0.387554	0.232153	0.22549		289.07	0.6717	0.753211	0.722967	0.715959	0.0754456	0.640514		289.07	2.1203	2.16819	2.30429	2.1976	0.469643	1.72795		289.07	1.93006	2.03969	2.01539	1.99505	0.22549	1.76956		289.07	0.636975	0.616242	0.761624	0.671613	0.0754456	0.596168
290	0.3335	0.0582683	0.503581	0.29845		290	1.06928	0.816374	1.05667	0.980774		290	0.563126	0.166445	1.06562	0.598397		290	0.763111	0.739937	0.586396	0.696481	0.29845	0.398031		290	2.47633	2.47897	2.31596	2.42375	0.980774	1.44298		290	2.30266	2.31576	2.31259	2.31034	0.598397	1.71194		290	0.631745	0.659689	0.654351	0.648595	0.29845	0.350145
291.07	0.168124	0.403807	0.11147	0.2278		291.07	1.08022	1.19162	0.337458	0.869768		291.07	0.680272	0.658003	-0.0565835	0.427231		291.07	0.989425	0.903412	0.882548	0.925128	0.2278	0.697328		291.07	2.85859	2.74611	2.91038	2.83836	0.869768	1.96859		291.07	2.87963	3.13077	2.9072	2.97253	0.427231	2.5453		291.07	1.06141	0.924612	0.601611	0.862544	0.2278	0.634744
292	0.223264	0.113947	0.166898	0.168037		292	0.763762	1.65308	0.873362	1.09674		292	0.706256	0.565739	0.45045	0.574149		292	1.2319	1.36388	1.10543	1.23374	0.168037	1.0657		292	3.43327	3.54361	3.49889	3.49193	1.09674	2.39519		292	3.38679	3.35161	3.52312	3.42051	0.574149	2.84636		292	1.25331	1.00672	1.11221	1.12408	0.168037	0.956044
293.07	0.165162	-0.391915	0.167476	-0.0197591		293.07	0.892459	1.48025	1.22754	1.20008		293.07	0.942089	0.506158	1.03543	0.827894		293.07	1.61491	1.6666	1.52699	1.60283	-0.0197591	1.62259		293.07	4.30479	4.15361	4.24277	4.23372	1.20008	3.03364		293.07	4.27361	4.26257	4.12745	4.22121	0.827894	3.39332		293.07	1.46862	1.39654	1.55856	1.47457	-0.0197591	1.49433
294	0.766493	0.0568182	0.275164	0.366158		294	1.52862	0.939902	0.962137	1.14355		294	0.46759	0.281881	-0.114633	0.211613		294	2.21113	2.21856	2.14972	2.19314	0.366158	1.82698		294	4.87378	4.80254	4.57819	4.7515	1.14355	3.60795		294	4.86852	4.74488	4.89774	4.83705	0.211613	4.62544		294	1.84461	1.90849	1.79347	1.84886	0.366158	1.4827
295.07	-0.108637	0.691324	0.109981	0.230889		295.07	1.21514	1.39696	1.57445	1.39552		295.07	0.451875	0.450577	0.0572148	0.319889		295.07	2.99289	2.85106	3.0413	2.96175	0.230889	2.73086		295.07	5.87617	6.02197	5.82594	5.90803	1.39552	4.51251		295.07	6.13069	6.00615	5.86422	6.00035	0.319889	5.68046		295.07	2.49596	2.47619	2.40964	2.4606	0.230889	2.22971
296	0.281357	0.113398	0.379445	0.258067		296	0.911058	1.50315	1.64455	1.35292		296	0.867353	0.0544751	0.228193	0.38334		296	3.82928	3.89206	3.88265	3.868	0.258067	3.60993		296	7.08035	7.17506	7.16868	7.14136	1.35292	5.78844		296	7.04288	7.22136	7.12307	7.1291	0.38334	6.74576		296	3.56757	3.68923	3.48252	3.57977	0.258067	3.32171
297.07	-0.111669	0.671817	0.285339	0.281829		297.07	1.74927	1.40056	1.21612	1.45532		297.07	1.0084	0.521618	0.83626	0.788761		297.07	5.42661	5.42807	5.34204	5.39891	0.281829	5.11708		297.07	8.3924	7.95122	8.70504	8.34956	1.45532	6.89424		297.07	8.51814	8.29922	8.15894	8.32543	0.788761	7.53667		297.07	4.91909	4.52518	4.97773	4.80733	0.281829	4.5255
298	0.563761	0.0567666	-0.231508	0.129673		298	0.801925	1.72895	2.16078	1.56388		298	1.15461	0.3427	0.851982	0.783097		298	7.05992	6.78652	6.68269	6.84304	0.129673	6.71337		298	9.56622	9.12836	8.88741	9.194	1.56388	7.63011		298	9.66516	9.05355	9.52828	9.41566	0.783097	8.63256		298	6.28966	6.04376	5.90889	6.08077	0.129673	5.9511
299.07	0.444272	0.876136	0.281881	0.534096		299.07	1.59308	1.67282	2.7629	2.0096		299.07	0.557756	0.276778	1.00256	0.612365		299.07	9.09443	8.73723	8.50917	8.78028	0.534096	8.24618		299.07	10.3902	10.8154	10.1424	10.4493	2.0096	8.43975		299.07	11.1735	10.7738	10.2519	10.733	0.612365	10.1207		299.07	8.36342	7.78131	7.72182	7.95552	0.534096	7.42142
300	0.674726	0.564908	1.06027	0.766634		300	1.78581	1.96035	2.06782	1.93799		300	1.80312	0.826492	0	0.876538		300	11.4322	10.7927	10.5153	10.9134	0.766634	10.1468		300	11.7191	11.3642	11.5663	11.5498	1.93799	9.61185		300	12.2544	12.0454	12.2019	12.1672	0.876538	11.2907		300	10.6117	9.76219	9.45116	9.94167	0.766634	9.17503
301.07	-0.0564525	0.343997	0.283591	0.190379		301.07	1.96331	2.26457	2.33459	2.18749		301.07	0.940568	0.775065	0.560224	0.758619		301.07	14.5927	14.3106	13.6565	14.1866	0.190379	13.9962		301.07	13.3187	13.6138	13.1254	13.3527	2.18749	11.1652		301.07	14.2775	13.9661	14.0389	14.0941	0.758619	13.3355		301.07	13.5836	13.1981	12.5731	13.1183	0.190379	12.9279
302	0.890522	1.02447	0.865102	0.926699		302	2.1144	2.28728	1.30649	1.90272		302	0.466038	1.05257	0.4995	0.672704		302	16.8575	16.1959	16.1633	16.4056	0.926699	15.4789		302	15.1063	14.8637	14.4427	14.8042	1.90272	12.9015		302	15.5531	15.9308	15.7579	15.7473	0.672704	15.0746		302	16.1397	15.7299	15.0557	15.6418	0.926699	14.7151
303.07	0.77726	0.562683	0.284091	0.541344		303.07	2.37866	2.35063	3.02521	2.58483		303.07	1.38793	0.537634	1.20989	1.04515		303.07	20.6028	19.9851	19.602	20.0633	0.541344	19.522		303.07	16.4572	16.6534	16.1999	16.4368	2.58483	13.852		303.07	18.8659	17.7585	17.9837	18.2027	1.04515	17.1576		303.07	19.8603	18.5845	18.418	18.9543	0.541344	18.4129
304	0.578704	0.455088	0.669344	0.567712		304	2.28603	2.80978	2.54961	2.54847		304	1.1241	1.10816	0.938915	1.05706		304	23.3152	22.6575	22.7896	22.9208	0.567712	22.353		304	18.4763	17.9152	17.7267	18.0394	2.54847	15.4909		304	19.7099	19.4322	19.4184	19.5202	1.05706	18.4631		304	22.1875	20.9298	20.7687	21.2953	0.567712	20.7276
305.07	0.791631	0.82319	1.30563	0.973484		305.07	2.95298	2.34414	2.97047	2.75586		305.07	0.981298	1.64222	1.3901	1.33787		305.07	27.6568	26.7835	26.4389	26.9597	0.973484	25.9863		305.07	20.6152	20.1113	19.2194	19.9819	2.75586	17.2261		305.07	22.0321	22.3388	22.3584	22.2431	1.33787	20.9052		305.07	25.8929	25.2476	25.1058	25.4154	0.973484	24.442
306	0.922988	0.768513	1.33615	1.00922		306	2.8263	2.32624	2.71598	2.62284		306	1.5327	1.16881	2.0093	1.57027		306	31.7125	31.4124	30.3478	31.1576	1.00922	30.1483		306	22.4002	22.2579	22.3153	22.3245	2.62284	19.7016		306	25.5584	25.1629	25.3884	25.3699	1.57027	23.7996		306	29.7399	28.4948	28.5279	28.9209	1.00922	27.9117
307.07	1.25752	1.42199	0.741797	1.14043		307.07	3.60989	2.9733	3.77592	3.45304		307.07	2.02293	2.09887	1.84378	1.98853		307.07	36.8665	36.4461	35.5469	36.2865	1.14043	35.1461		307.07	24.9745	24.9507	24.3511	24.7588	3.45304	21.3057		307.07	29.1877	28.8198	28.0208	28.6761	1.98853	26.6876		307.07	34.3548	33.0243	33.5884	33.6558	1.14043	32.5154
308	1.76047	2.1322	2.25668	2.04978		308	4.23679	2.52622	3.72989	3.49763		308	1.85863	1.92445	1.37385	1.71898		308	41.3533	40.1232	39.925	40.4671	2.04978	38.4174		308	27.7796	27.1156	26.4822	27.1258	3.49763	23.6282		308	32.8565	32.0916	32.35	32.4327	1.71898	30.7137		308	38.9651	36.5876	36.5931	37.3819	2.04978	35.3322
309.07	1.31191	1.01118	1.25945	1.19418		309.07	3.60645	4.07639	4.11857	3.9338		309.07	2.45518	1.86125	2.13478	2.1504		309.07	46.5981	45.479	44.5682	45.5484	1.19418	44.3542		309.07	30.2025	30.0018	29.5029	29.9024	3.9338	25.9686		309.07	35.9005	35.6331	35.6446	35.7261	2.1504	33.5756		309.07	42.9862	40.8293	40.9278	41.5811	1.19418	40.3869
310	1.89838	1.81418	2.03298	1.91518		310	4.5624	4.01422	4.11946	4.23203		310	3.1544	2.09703	2.66326	2.63823		310	51.368	49.8799	49.0385	50.0955	1.91518	48.1803		310	32.7948	33.0028	32.6825	32.8267	4.23203	28.5947		310	39.3558	39.6955	39.406	39.4858	2.63823	36.8476		310	47.5826	44.5257	44.3738	45.494	1.91518	43.5789
311.07	2.76119	2.1627	1.84296	2.25561		311.07	4.27711	4.24809	4.10541	4.2102		311.07	3.17478	2.90389	2.09551	2.72473		311.07	57.5113	55.793	54.776	56.0268	2.25561	53.7712		311.07	38.2203	36.901	36.0539	37.0584	4.2102	32.8482		311.07	46.0911	45.6879	44.3877	45.3889	2.72473	42.6642		311.07	53.66	50.4305	49.6832	51.2579	2.25561	49.0023
312	2.36017	2.40721	2.61706	2.46148		312	5.17984	3.91104	4.25773	4.44954		312	2.55624	2.96387	2.62392	2.71468		312	63.2577	61.4567	58.9985	61.2376	2.46148	58.7762		312	41.3307	41.6254	40.1537	41.0366	4.44954	36.5871		312	50.3748	51.2382	51.4765	51.0298	2.71468	48.3151		312	56.8185	55.4392	54.0837	55.4471	2.46148	52.9857
313.07	2.57187	2.88364	1.99545	2.48365		313.07	4.10268	3.6523	4.47152	4.0755		313.07	3.00385	1.96025	2.53922	2.50111		313.07	69.3673	67.1667	64.1736	66.9025	2.48365	64.4188		313.07	46.4889	45.4857	45.7418	45.9055	4.0755	41.83		313.07	57.9721	57.0768	57.6502	57.5664	2.50111	55.0653		313.07	62.7444	59.3775	58.9864	60.3694	2.48365	57.8858
314	2.30541	2.48569	2.95908	2.5834		314	4.29445	4.90252	4.63413	4.61037		314	2.77505	3.06253	3.31694	3.05151		314	72.4842	70.0542	70.0914	70.8766	2.5834	68.2932		314	49.9217	49.8577	49.487	49.7555	4.61037	45.1451		314	63.4786	62.2385	61.4551	62.3907	3.05151	59.3392		314	66.6628	63.3693	62.437	64.1564	2.5834	61.573
315.07	2.86179	2.63011	2.18855	2.56015		315.07	4.72531	4.94941	4.48556	4.72009		315.07	2.8852	2.55824	3.19197	2.87847		315.07	78.9593	75.4719	74.5942	76.3418	2.56015	73.7816		315.07	55.1814	55.642	54.8736	55.2323	4.72009	50.5122		315.07	71.218	69.8358	69.4583	70.1707	2.87847	67.2922		315.07	71.1341	69.7001	66.3296	69.0546	2.56015	66.4945
316	2.05487	3.3098	2.79728	2.72065		316	4.64929	4.75701	4.79738	4.73456		316	3.11816	2.94576	2.74941	2.93778		316	84.2615	80.3729	78.3249	80.9864	2.72065	78.2658		316	59.913	60.1388	59.7227	59.9248	4.73456	55.1903		316	78.3627	78.6352	77.8645	78.2875	2.93778	75.3497		316	74.155	73.2735	71.97	73.1328	2.72065	70.4122
317.07	3.1897	2.99634	3.59295	3.25966		317.07	4.45382	4.12663	4.69882	4.42642		317.07	3.07355	3.16993	3.20972	3.15107		317.07	88.8284	84.61	84.9756	86.138	3.25966	82.8783		317.07	68.7997	67.4833	65.8842	67.3891	4.42642	62.9627		317.07	85.6396	87.2273	84.8547	85.9072	3.15107	82.7562		317.07	78.8654	77.4686	77.4372	77.9237	3.25966	74.6641
318	3.11458	3.40734	3.38715	3.30303		318	5.55275	5.06569	5.64374	5.42073		318	3.65196	3.56941	3.43604	3.55247		318	93.8926	89.7459	88.3969	90.6785	3.30303	87.3755		318	75.0641	72.7257	71.5109	73.1002	5.42073	67.6795		318	94.9731	95.5414	94.3785	94.9643	3.55247	91.4119		318	83.9846	80.2745	80.2972	81.5187	3.30303	78.2157
319.07	3.56718	3.55773	3.98245	3.70246		319.07	5.93694	5.7504	6.04195	5.90976		319.07	4.67007	3.33723	4.01883	4.00871		319.07	99.5998	94.1699	92.0341	95.2679	3.70246	91.5655		319.07	81.7406	80.1651	78.991	80.2989	5.90976	74.3891		319.07	104.228	103.579	101.829	103.212	4.00871	99.2031		319.07	87.6442	84.4955	83.5546	85.2314	3.70246	81.529
320	2.89697	3.98383	3.85798	3.57959		320	5.02049	5.74972	5.55556	5.44192		320	3.76109	3.57431	4.03458	3.78999		320	101.213	98.1559	96.2745	98.5477	3.57959	94.9681		320	87.4209	84.6896	84.178	85.4295	5.44192	79.9876		320	112.894	111.184	111.021	111.7	3.78999	107.91		320	91.3269	86.1764	87.0903	88.1978	3.57959	84.6182
321.07	4.28783	4.09091	4.71484	4.36453		321.07	5.83368	6.41813	6.46424	6.23868		321.07	3.88732	3.44365	4.2321	3.85436		321.07	106.237	101.825	99.8667	102.643	4.36453	98.2782		321.07	95.075	92.417	93.7659	93.7527	6.23868	87.514		321.07	121.882	121.433	120.513	121.276	3.85436	117.422		321.07	95.137	91.7529	89.0814	91.9904	4.36453	87.6259
322	4.82375	4.83592	4.30558	4.65508		322	6.73759	6.40141	6.10618	6.41506		322	3.96345	3.57637	3.47638	3.67207		322	109.245	106.51	105.152	106.969	4.65508	102.314		322	102.044	100.333	97.9236	100.1	6.41506	93.6852		322	131.7	133.557	134.088	133.115	3.67207	129.443		322	99.3498	94.3008	93.1941	95.6149	4.65508	90.9598
323.07	4.77161	4.74286	5.1508	4.88842		323.07	7.34987	6.25352	6.70952	6.77097		323.07	4.79029	4.79588	5.12157	4.90258		323.07	111.129	111.477	110.003	110.87	4.88842	105.982		323.07	113.014	108.671	108.296	109.993	6.77097	103.222		323.07	143.773	142.071	142.317	142.72	4.90258	137.818		323.07	101.936	97.9261	96.0637	98.6421	4.88842	93.7537
324	5.30935	5.20951	5.37213	5.297		324	6.76418	7.17662	6.52823	6.82301		324	4.54061	5.57547	4.28254	4.79954		324	117.127	114.788	111.595	114.504	5.297	109.207		324	120.55	115.612	113.92	116.694	6.82301	109.871		324	151.861	153.531	151.536	152.309	4.79954	147.509		324	103.636	100.403	100.23	101.423	5.297	96.1258
325.07	5.72986	5.25474	5.70789	5.56416		325.07	6.95394	7.3046	7.25639	7.17164		325.07	5.92907	4.829	4.62454	5.12754		325.07	120.342	115.518	115.273	117.044	5.56416	111.48		325.07	126.554	124.724	122.079	124.452	7.17164	117.281		325.07	165.009	163.896	159.918	162.941	5.12754	157.814		325.07	110.137	102.955	101.205	104.766	5.56416	99.2018
326	5.17924	6.13241	6.28197	5.86454		326	6.91312	7.71781	7.9038	7.51158		326	5.35326	5.10503	5.80126	5.41985		326	123.952	118.717	118.51	120.393	5.86454	114.528		326	136.474	130.961	130.239	132.558	7.51158	125.047		326	174.869	174.758	173.166	174.265	5.41985	168.845		326	108.828	104.623	104.033	105.828	5.86454	99.9634
327.07	5.52735	6.89499	7.04876	6.49037		327.07	7.2064	8.27946	7.54991	7.67859		327.07	5.09254	5.68085	6.08519	5.61953		327.07	125.233	119.926	121.33	122.163	6.49037	115.673		327.07	145.525	141.295	138.386	141.735	7.67859	134.056		327.07	185.015	185.54	186.538	185.698	5.61953	180.078		327.07	109.818	107.043	106.024	107.628	6.49037	101.138
328	6.45827	6.39506	6.77499	6.54277		328	8.12963	8.17499	8.85756	8.38739		328	6.2729	6.67789	6.28819	6.41299		328	128.954	124.156	123.49	125.533	6.54277	118.991		328	151.471	148.52	146.954	148.982	8.38739	140.594		328	201.3	195.438	197.248	197.995	6.41299	191.582		328	112.712	109.19	107.308	109.737	6.54277	103.194
329.07	6.62364	6.7981	7.07862	6.83345		329.07	8.1843	8.92138	8.08655	8.39741		329.07	6.36104	6.91295	6.22172	6.49857		329.07	131.613	126.997	123.604	127.405	6.83345	120.571		329.07	159.356	159.256	155.637	158.083	8.39741	149.686		329.07	210.785	207.578	208.095	208.82	6.49857	202.321		329.07	113.416	111.768	109.54	111.575	6.83345	104.741
330	6.40018	7.64763	6.86676	6.97153		330	8.92013	9.36685	8.3833	8.89009		330	6.42398	6.73087	6.80155	6.65214		330	132.213	125.552	124.29	127.352	6.97153	120.38		330	170.288	166.015	161.637	165.98	8.89009	157.09		330	218.85	216.806	215.233	216.963	6.65214	210.311		330	116.164	112.974	114.148	114.429	6.97153	107.457
331.07	7.18783	7.66071	8.01216	7.62023		331.07	9.37409	8.94713	9.46991	9.26371		331.07	6.553	6.28791	7.15856	6.66649		331.07	132.735	128.126	127.296	129.385	7.62023	121.765		331.07	178.401	174.785	172.057	175.081	9.26371	165.817		331.07	231.845	226.959	226.907	228.571	6.66649	221.904		331.07	116.753	114.068	111.36	114.061	7.62023	106.44
332	8.21978	8.18406	7.60329	8.00237		332	9.60745	10.5811	9.6401	9.94289		332	6.81115	6.73003	6.9471	6.82943		332	134.983	130.948	129.439	131.79	8.00237	123.788		332	184.269	182.348	178.441	181.686	9.94289	171.743		332	240.072	237.416	237.578	238.356	6.82943	231.526		332	117.838	113.312	112.851	114.667	8.00237	106.665
333.07	7.94887	7.72351	8.39431	8.02223		333.07	9.96016	9.52492	9.99605	9.82704		333.07	7.21469	8.52225	7.922	7.88631		333.07	136.702	130.394	129.242	132.113	8.02223	124.091		333.07	195.987	191.4	190.596	192.661	9.82704	182.834		333.07	257.245	249.444	253.452	253.38	7.88631	245.494		333.07	117.299	113.629	113.285	114.738	8.02223	106.715
334	7.73749	9.17538	8.64161	8.51816		334	9.73787	10.3334	11.1361	10.4024		334	7.62213	8.04578	7.91527	7.86106		334	134.498	132.901	130.208	132.535	8.51816	124.017		334	204.569	199.893	194.849	199.77	10.4024	189.368		334	259.372	258.601	256.008	257.994	7.86106	250.133		334	116.966	115.504	114.702	115.724	8.51816	107.206
335.07	8.89159	8.82386	9.19253	8.96933		335.07	10.7653	10.9474	11.0608	10.9245		335.07	7.63661	8.75536	8.01469	8.13556		335.07	138.743	131.924	131.422	134.03	8.96933	125.06		335.07	210.416	203.64	205.488	206.514	10.9245	195.59		335.07	269.342	268.095	272.21	269.883	8.13556	261.747		335.07	120.177	114.652	113.804	116.211	8.96933	107.242
336	9.35635	9.6425	9.21227	9.4037		336	10.9594	11.224	11.5197	11.2344		336	8.66173	7.98336	8.3754	8.34016		336	138.584	130.798	131.365	133.582	9.4037	124.179		336	215.112	211.199	210.739	212.35	11.2344	201.116		336	278.993	280.846	276.112	278.65	8.34016	270.31		336	117.497	116.198	114.489	116.061	9.4037	106.658
337.07	10.1201	9.8692	10.3437	10.111		337.07	11.6816	11.4857	12.4604	11.8759		337.07	8.94281	9.24672	9.55147	9.247		337.07	138.892	131.513	132.27	134.225	10.111	124.114		337.07	224.65	217.642	218.067	220.12	11.8759	208.244		337.07	289.546	286.748	286.009	287.434	9.247	278.187		337.07	119.42	116.615	114.404	116.813	10.111	106.702
338	10.2206	10.7972	11.0835	10.7004		338	12.3509	12.4858	12.1619	12.3329		338	9.01405	9.77583	9.37899	9.38962		338	137.796	133.315	130.947	134.019	10.7004	123.319		338	234.938	227.304	224.24	228.827	12.3329	216.494		338	297.011	300.183	291.204	296.133	9.38962	286.743		338	119.756	116.132	113.944	116.611	10.7004	105.91
339.07	10.647	11.6013	11.1198	11.1227		339.07	12.3761	13.1753	12.1444	12.5653		339.07	9.8725	9.90276	10.1207	9.96531		339.07	135.26	132.688	133.142	133.697	11.1227	122.574		339.07	241.943	232.915	235.196	236.684	12.5653	224.119		339.07	311.603	305.646	311.879	309.709	9.96531	299.744		339.07	119.949	117.085	112.461	116.498	11.1227	105.376
340	10.5138	11.9676	11.1183	11.1999		340	12.666	12.8191	13.2756	12.9202		340	9.60018	10.1107	10.1486	9.95317		340	134.391	130.816	130.685	131.964	11.1999	120.764		340	245.852	238.12	234.625	239.532	12.9202	226.612		340	318.633	310.973	313.379	314.329	9.95317	304.375		340	116.436	114.103	111.511	114.017	11.1999	102.817
341.07	11.0679	12.1839	11.35	11.5339		341.07	13.5143	14.0695	12.7605	13.4481		341.07	9.7253	10.1537	10.7411	10.2067		341.07	133.782	129.599	130.309	131.23	11.5339	119.696		341.07	250.979	245.436	244.038	246.818	13.4481	233.37		341.07	328.881	325.764	322.176	325.607	10.2067	315.4		341.07	115.12	114.854	112.303	114.092	11.5339	102.558
342	11.4071	12.0482	10.9462	11.4672		342	13.3296	14.2209	13.6214	13.724		342	10.617	11.2005	11.1005	10.9727		342	133.324	128.859	130.461	130.881	11.4672	119.414		342	259.699	250.97	251.97	254.213	13.724	240.489		342	334.741	330.157	332.824	332.574	10.9727	321.602		342	117.278	113.684	110.712	113.891	11.4672	102.424
343.07	12.2369	12.8154	12.9077	12.6533		343.07	13.4276	13.6986	13.478	13.5348		343.07	10.2012	10.9827	10.6061	10.5967		343.07	133.161	130.475	128.826	130.821	12.6533	118.167		343.07	266.51	261.298	256.028	261.279	13.5348	247.744		343.07	339.441	337.018	329.199	335.22	10.5967	324.623		343.07	114.747	113.081	111.295	113.041	12.6533	100.387
344	12.4165	12.5065	12.5684	12.4971		344	13.8367	13.0515	14.8684	13.9189		344	10.7623	10.8374	11.0756	10.8918		344	131.648	128.762	126.427	128.946	12.4971	116.449		344	276.11	258.745	260.829	265.228	13.9189	251.309		344	348.072	345.7	338.235	344.002	10.8918	333.111		344	112.582	113.199	110.2	111.994	12.4971	99.4966
345.07	13.0134	13.2937	14.0165	13.4412		345.07	14.8354	15.0774	14.6778	14.8635		345.07	11.1719	12.062	11.7761	11.67		345.07	131.356	126.566	126.324	128.082	13.4412	114.641		345.07	277.722	270.012	265.712	271.148	14.8635	256.285		345.07	356.686	352.861	351.786	353.778	11.67	342.108		345.07	112.615	110.874	107.735	110.408	13.4412	96.9668
346	13.4258	13.807	12.7552	13.3294		346	15.0717	15.4098	15.405	15.2955		346	11.257	12.2352	12.46	11.9841		346	127.426	126.916	125.676	126.673	13.3294	113.343		346	281.365	269.644	273.928	274.979	15.2955	259.684		346	357.214	357.675	356.721	357.204	11.9841	345.22		346	112.533	108.992	108.556	110.027	13.3294	96.6978
347.07	13.2154	13.6841	14.0234	13.641		347.07	15.3965	16.0211	16.5417	15.9864		347.07	11.7154	12.332	12.034	12.0271		347.07	128.548	124.818	124.171	125.846	13.641	112.205		347.07	280.975	277.032	274.859	277.622	15.9864	261.635		347.07	369.279	363.051	356.738	363.023	12.0271	350.996		347.07	111.099	109.113	107.272	109.161	13.641	95.52
348	13.5824	14.1333	13.8741	13.8633		348	16.8248	15.6149	16.5711	16.3369		348	12.3259	12.4538	12.307	12.3622		348	125.807	124.957	122.895	124.553	13.8633	110.69		348	287.256	276.563	276.036	279.952	16.3369	263.615		348	368.301	361.63	359.837	363.256	12.3622	350.893		348	108.178	107.143	104.687	106.67	13.8633	92.8064
349.07	14.904	14.4003	14.3767	14.5603		349.07	16.1734	15.6695	16.5826	16.1419		349.07	13.2701	12.7021	12.6509	12.8744		349.07	125.322	123.104	120.085	122.837	14.5603	108.277		349.07	291.864	283.365	283.966	286.398	16.1419	270.257		349.07	374.59	369.748	369.786	371.375	12.8744	358.5		349.07	108.132	103.312	104.657	105.367	14.5603	90.8067
350	14.1779	15.8908	15.0871	15.0519		350	16.0763	17.1465	17.824	17.0156		350	13.4424	13.4075	12.9249	13.2583		350	121.348	119.527	118.032	119.636	15.0519	104.584		350	300	287.544	285.689	291.078	17.0156	274.062		350	379.37	370.984	371.536	373.963	13.2583	360.705		350	107.089	103.843	103.404	104.779	15.0519	89.7271
351.07	14.3781	15.5936	15.9271	15.2996		351.07	15.6259	17.1188	17.2355	16.6601		351.07	13.5921	13.7271	13.955	13.7581		351.07	119.744	116.734	117.635	118.037	15.2996	102.738		351.07	302.937	290.974	289.688	294.533	16.6601	277.873		351.07	383.914	376.311	373.103	377.776	13.7581	364.018		351.07	106.083	101.569	101.361	103.004	15.2996	87.7044
352	15.6995	14.6473	16.6026	15.6498		352	17.4924	18.0921	17.4557	17.6801		352	13.5056	13.6863	13.4519	13.5479		352	117.36	119.056	114.913	117.11	15.6498	101.46		352	304.285	293.566	293.671	297.174	17.6801	279.494		352	380.377	376.539	371.27	376.062	13.5479	362.514		352	104.393	101.545	99.0719	101.67	15.6498	86.0199
353.07	15.2692	16.1052	15.8252	15.7332		353.07	18.5227	17.8244	17.6611	18.0027		353.07	14.5327	14.4	14.3481	14.4269		353.07	116.299	115.016	113.581	114.965	15.7332	99.2322		353.07	303.775	294.087	293.92	297.261	18.0027	279.258		353.07	383.118	378.089	378.058	379.755	14.4269	365.328		353.07	102.219	100.027	98.1988	100.148	15.7332	84.4148
354	15.3643	17.9473	15.891	16.4008		354	18.612	18.9006	18.8485	18.787		354	14.9245	13.6896	14.3262	14.3134		354	115.471	112.83	111.809	113.37	16.4008	96.969		354	303.17	299.937	293.447	298.851	18.787	280.064		354	384.632	379.839	378.833	381.101	14.3134	366.788		354	100.495	98.7825	96.9027	98.7267	16.4008	82.3259
355.07	16.4616	16.1903	18.2775	16.9764		355.07	18.6722	17.8913	19.2793	18.6143		355.07	14.5111	15.2181	14.6014	14.7769		355.07	113.851	111.663	110.891	112.135	16.9764	95.1583		355.07	305.159	298.601	294.085	299.282	18.6143	280.668		355.07	389.225	386.529	377.235	384.33	14.7769	369.553		355.07	96.5019	95.0164	94.7871	95.4351	16.9764	78.4587
356	16.7032	17.4087	17.7452	17.2857		356	18.9322	19.3158	19.4381	19.2287		356	14.4629	15.3863	14.6442	14.8312		356	111.873	110.577	108.407	110.285	17.2857	92.9997		356	307.102	292.549	299.017	299.556	19.2287	280.327		356	387.051	382.797	383.929	384.593	14.8312	369.761		356	95.2045	94.1305	92.785	94.04	17.2857	76.7543
357.07	17.2462	16.9585	18.0716	17.4254		357.07	17.9072	19.4712	20.2088	19.1957		357.07	14.5518	14.7516	15.0443	14.7826		357.07	108.438	108.221	106.308	107.655	17.4254	90.2299		357.07	307.026	298.3	290.835	298.72	19.1957	279.525		357.07	382.436	384.257	378.357	381.683	14.7826	366.9		357.07	94.9314	92.801	90.8542	92.8622	17.4254	75.4368
358	16.6557	17.3316	17.3644	17.1172		358	19.0497	19.3665	19.9444	19.4535		358	15.2518	14.6927	15.7044	15.2163		358	106.454	104.961	105.419	105.611	17.1172	88.4939		358	306.856	300.274	291.251	299.46	19.4535	280.007		358	390.29	378.497	379.807	382.865	15.2163	367.648		358	93.651	92.4614	90.9079	92.3401	17.1172	75.2229
359.07	17.5875	17.4438	19.0162	18.0158		359.07	20.0759	19.3727	20.0264	19.825		359.07	14.9649	15.777	15.4973	15.4131		359.07	104.296	103.291	103.877	103.821	18.0158	85.8056		359.07	309.249	297.952	295.788	300.996	19.825	281.171		359.07	387.329	381.554	371.61	380.164	15.4131	364.751		359.07	91.1673	89.4787	88.5368	89.7276	18.0158	71.7117
360	17.709	18.483	18.3929	18.195		360	19.6386	18.7448	20.6484	19.6773		360	15.5903	16.6573	16.6153	16.2876		360	102.04	101.151	99.4917	100.894	18.195	82.6993		360	305.324	292.005	290.608	295.979	19.6773	276.302		360	382.343	379.124	372.656	378.041	16.2876	361.754		360	89.3793	86.156	85.6129	87.0494	18.195	68.8544
361.06	17.9342	17.9284	19.173	18.3452		361.06	20.4298	20.209	20.11	20.2496		361.06	15.0643	15.9554	15.4927	15.5041		361.06	99.0215	99.1021	96.3519	98.1585	18.3452	79.8133		361.06	305.992	295.745	294.519	298.752	20.2496	278.503		361.06	380.392	375.375	372.948	376.238	15.5041	360.734		361.06	87.0265	84.5635	83.4741	85.0214	18.3452	66.6762
361.96	17.0389	18.9898	18.5819	18.2036		361.96	20.0884	19.5068	21.254	20.2831		361.96	15.8669	15.6276	16.1245	15.873		361.96	97.4368	97.8418	96.301	97.1932	18.2036	78.9897		361.96	302.374	292.696	288.592	294.554	20.2831	274.271		361.96	378.655	372.929	367.987	373.19	15.873	357.317		361.96	85.5831	82.8538	81.4918	83.3096	18.2036	65.106
363.03	18.2623	18.5901	18.1129	18.3217		363.03	20.1858	20.9636	20.4396	20.5297		363.03	16.4569	15.9304	16.9472	16.4448		363.03	95.4071	95.6209	94.5746	95.2009	18.3217	76.8791		363.03	301.72	292.945	289.302	294.656	20.5297	274.126		363.03	376.162	365.532	367.563	369.752	16.4448	353.308		363.03	81.4737	81.1822	79.7092	80.7884	18.3217	62.4666
363.93	18.5611	19.1823	18.3529	18.6988		363.93	21.6781	20.0568	20.7839	20.8396		363.93	15.6091	15.4196	16.5289	15.8525		363.93	94.3015	93.4026	90.4703	92.7248	18.6988	74.0261		363.93	304.507	288.487	287.921	293.638	20.8396	272.799		363.93	368.158	365.952	363.909	366.007	15.8525	350.154		363.93	82.1204	78.5982	78.4841	79.7342	18.6988	61.0355
365	19.1201	19.0826	19.0713	19.0913		365	20.8159	20.8034	21.2291	20.9495		365	16.7355	16.5755	16.1868	16.4993		365	90.8537	90.7492	89.0331	90.212	19.0913	71.1206		365	298.011	282.43	280.214	286.885	20.9495	265.935		365	364.185	360.633	356.207	360.342	16.4993	343.842		365	79.3299	77.7265	76.0439	77.7001	19.0913	58.6088
366.06	19.2737	19.9676	19.0382	19.4265		366.06	20.8836	20.7171	19.7942	20.465		366.06	17.07	17.205	16.8659	17.047		366.06	88.3824	86.9603	86.7716	87.3715	19.4265	67.945		366.06	291.651	280.45	279.338	283.813	20.465	263.348		366.06	366.315	354.377	351.932	357.541	17.047	340.494		366.06	76.341	75.3957	73.1857	74.9741	19.4265	55.5476
366.96	18.8346	19.7543	19.7502	19.4464		366.96	22.0425	22.5735	20.6901	21.7687		366.96	16.3705	17.5083	16.5466	16.8085		366.96	86.6653	85.617	85.4642	85.9155	19.4464	66.4691		366.96	291.428	278.657	276.702	282.262	21.7687	260.493		366.96	358.54	349.797	347.62	351.986	16.8085	335.177		366.96	74.0479	73.4022	72.8396	73.4299	19.4464	53.9835
368.03	18.5237	19.681	19.5116	19.2388		368.03	21.9551	22.2463	20.4487	21.55		368.03	17.1587	17.0865	17.2924	17.1792		368.03	84.8616	82.7773	82.9141	83.5176	19.2388	64.2789		368.03	285.543	275.737	269.87	277.05	21.55	255.5		368.03	354.408	343.896	340.939	346.414	17.1792	329.235		368.03	73.0131	71.5723	71.8661	72.1505	19.2388	52.9117
368.93	19.1205	19.8043	19.9978	19.6408		368.93	20.7514	20.8738	21.3919	21.0057		368.93	16.0861	16.6095	16.932	16.5425		368.93	83.843	82.4733	81.4354	82.5839	19.6408	62.9431		368.93	285.553	268.03	266.755	273.446	21.0057	252.44		368.93	349.709	338.762	335.518	341.33	16.5425	324.787		368.93	71.6407	70.5662	68.882	70.363	19.6408	50.7222
370	19.5675	19.1848	19.4151	19.3892		370	21.5901	21.645	21.2839	21.5063		370	16.9337	16.9237	16.6704	16.8426		370	78.537	78.8309	78.5497	78.6392	19.3892	59.25		370	277.906	264.38	263.866	268.717	21.5063	247.211		370	337.7	337.862	330.464	335.342	16.8426	318.499		370	68.444	67.9714	66.817	67.7441	19.3892	48.3549
371.07	18.595	19.5306	19.7436	19.2897		371.07	21.6741	22.0045	21.6071	21.7619		371.07	16.7098	16.5257	16.7686	16.668		371.07	77.8274	76.9637	75.7365	76.8425	19.2897	57.5528		371.07	271.109	262.661	263.575	265.782	21.7619	244.02		371.07	332.901	328.604	325.681	329.062	16.668	312.394		371.07	66.8922	66.0918	65.2949	66.093	19.2897	46.8032
372	18.6335	19.5813	19.9131	19.376		372	21.1646	23.0626	22.8542	22.3605		372	17.0916	16.8925	16.46	16.8147		372	75.1941	74.4306	73.1915	74.272	19.376	54.8961		372	265.943	257.174	257.314	260.144	22.3605	237.783		372	324.715	323.865	318.76	322.447	16.8147	305.632		372	65.7061	65.1962	63.4895	64.7973	19.376	45.4213
373.07	18.4404	19.6568	19.8775	19.3249		373.07	21.6141	22.274	21.8448	21.911		373.07	17.2879	17.6907	17.4277	17.4688		373.07	73.3576	71.9027	71.4268	72.229	19.3249	52.9041		373.07	261.454	251.424	252.07	254.982	21.911	233.072		373.07	320.689	311.588	312.818	315.031	17.4688	297.563		373.07	64.562	62.3408	61.3764	62.7597	19.3249	43.4348
374	19.5592	19.2697	19.2085	19.3458		374	22.3157	23.6234	21.2538	22.3976		374	16.3015	17.5593	17.7658	17.2089		374	71.3619	69.9574	70.0862	70.4685	19.3458	51.1227		374	260.311	251.638	247.232	253.06	22.3976	230.663		374	313.916	311.17	308.192	311.093	17.2089	293.884		374	62.47	60.9656	61.0785	61.5047	19.3458	42.1589
375.07	19.2961	19.7694	19.9569	19.6741		375.07	21.9054	24.2195	22.1891	22.7713		375.07	17.2912	17.8018	17.3693	17.4874		375.07	69.319	68.9069	67.4937	68.5732	19.6741	48.8991		375.07	256.046	242.942	242.785	247.258	22.7713	224.486		375.07	309.578	303.979	300.251	304.602	17.4874	287.115		375.07	59.7925	59.4845	58.6483	59.3084	19.6741	39.6343
376	19.1709	20.0605	20.0213	19.7509		376	22.0983	23.0155	22.4366	22.5168		376	17.6048	16.4756	18.0706	17.3837		376	67.9799	66.9799	66.4103	67.1234	19.7509	47.3725		376	249.399	241.195	235.915	242.17	22.5168	219.653		376	304.125	296.08	292.066	297.424	17.3837	280.04		376	58.4591	57.835	57.6107	57.9683	19.7509	38.2174
377.07	19.7309	20.0521	19.4629	19.7487		377.07	21.6338	23.0204	22.1997	22.2846		377.07	17.0352	17.6041	18.2158	17.6184		377.07	65.1183	65.0636	64.4082	64.8634	19.7487	45.1147		377.07	238.54	235.632	230.496	234.889	22.2846	212.605		377.07	290.29	289.485	286.936	288.904	17.6184	271.285		377.07	56.8045	56.863	55.4968	56.3881	19.7487	36.6394
378	19.8649	20.4784	20.4149	20.2527		378	22.9782	21.826	21.336	22.0467		378	17.042	17.5368	17.6448	17.4079		378	63.8712	63.1844	62.4829	63.1795	20.2527	42.9267		378	234.672	227.739	226.649	229.687	22.0467	207.64		378	280.815	282.479	281.941	281.745	17.4079	264.337		378	55.3544	54.6013	53.4007	54.4521	20.2527	34.1994
379.07	19.6587	19.5002	20.1724	19.7771		379.07	22.0429	21.5549	23.0948	22.2309		379.07	17.8053	17.2052	17.7381	17.5829		379.07	61.6451	61.9684	60.5085	61.374	19.7771	41.5969		379.07	231.058	225.473	224.672	227.068	22.2309	204.837		379.07	278.884	275.652	272.931	275.823	17.5829	258.24		379.07	54.0479	52.7496	51.9374	52.9116	19.7771	33.1345
380	18.4967	19.9154	19.9486	19.4536		380	22.1968	22.5478	23.0308	22.5918		380	16.7863	17.6761	17.2251	17.2292		380	59.946	60.3825	58.8575	59.7287	19.4536	40.2751		380	226.11	218.063	218.455	220.876	22.5918	198.284		380	274.548	270.251	265.516	270.105	17.2292	252.876		380	52.3661	52.9202	51.8089	52.3651	19.4536	32.9115
381.06	18.4966	19.9337	19.1767	19.2023		381.06	22.1358	21.4302	21.819	21.795		381.06	17.3191	17.0617	17.7644	17.3818		381.06	58.2883	58.3476	56.8115	57.8158	19.2023	38.6135		381.06	222.429	211.615	213.073	215.706	21.795	193.911		381.06	265.944	265.16	259.861	263.655	17.3818	246.273		381.06	51.1457	50.3604	50.0649	50.5237	19.2023	31.3213
381.96	20.1162	20.5917	19.6045	20.1041		381.96	21.7955	22.3467	22.8173	22.3198		381.96	17.1146	17.5086	17.2551	17.2928		381.96	56.4681	56.0279	55.8172	56.1044	20.1041	36.0003		381.96	214.403	209.226	208.414	210.681	22.3198	188.361		381.96	259.337	256.936	253.541	256.605	17.2928	239.312		381.96	49.3444	49.0354	48.1704	48.8501	20.1041	28.746
383.03	19.7388	19.9791	19.5231	19.747		383.03	21.7101	22.0701	21.6729	21.8177		383.03	16.7224	17.1292	17.9298	17.2605		383.03	54.6641	54.3694	54.3485	54.4607	19.747	34.7137		383.03	207.4	205.163	202.41	204.991	21.8177	183.173		383.03	250.689	249.984	247.156	249.276	17.2605	232.016		383.03	47.944	47.2697	46.743	47.3189	19.747	27.5719
383.93	18.8187	20.0716	19.2608	19.3837		383.93	21.5161	21.7739	22.3864	21.8921		383.93	17.817	16.7425	16.4293	16.9963		383.93	53.282	52.9419	53.1388	53.1209	19.3837	33.7372		383.93	206.542	198.736	196.997	200.759	21.8921	178.866		383.93	245.479	245.554	242.782	244.605	16.9963	227.609		383.93	46.0521	46.3366	45.9833	46.124	19.3837	26.7403
385	18.7166	19.8952	19.5349	19.3822		385	21.62	21.6898	22.4758	21.9286		385	16.5173	16.8296	17.0901	16.8123		385	52.1124	52.0338	51.4088	51.8517	19.3822	32.4695		385	200.203	193.847	189.765	194.605	21.9286	172.676		385	236.87	242.467	238.866	239.401	16.8123	222.589		385	44.9499	45.201	44.8288	44.9932	19.3822	25.611
386.06	19.0147	18.607	19.1518	18.9245		386.06	21.8028	22.1746	21.366	21.7812		386.06	16.4543	16.853	16.6491	16.6521		386.06	50.3277	50.4549	50.4401	50.4075	18.9245	31.483		386.06	196.014	191.035	188.829	191.959	21.7812	170.178		386.06	233.479	230.755	227.803	230.679	16.6521	214.027		386.06	43.751	43.611	43.2984	43.5535	18.9245	24.6289
386.96	18.501	19.9932	18.9022	19.1321		386.96	21.4425	20.8404	21.1874	21.1568		386.96	16.0099	17.8016	16.9089	16.9068		386.96	49.1487	49.3255	48.2917	48.922	19.1321	29.7898		386.96	188.062	185.439	181.065	184.855	21.1568	163.699		386.96	227.415	223.893	219.97	223.759	16.9068	206.853		386.96	41.9743	42.6132	42.2855	42.291	19.1321	23.1589
388.03	19.5842	19.3464	19.1477	19.3594		388.03	21.8277	21.7679	21.8533	21.8163		388.03	16.3925	17.0524	16.8928	16.7793		388.03	46.8373	47.7253	47.8561	47.4729	19.3594	28.1135		388.03	183.703	178.174	176.382	179.419	21.8163	157.603		388.03	217.869	218.246	215.897	217.337	16.7793	200.558		388.03	41.5264	41.6672	41.5671	41.5869	19.3594	22.2275
388.93	18.5416	19.3582	19.6727	19.1908		388.93	21.1684	20.6296	21.9098	21.2359		388.93	16.7444	16.6134	16.0678	16.4752		388.93	45.7119	46.2702	46.4478	46.1433	19.1908	26.9525		388.93	178.319	176.017	173.687	176.008	21.2359	154.772		388.93	212.241	214.589	210.381	212.404	16.4752	195.928		388.93	40.2835	40.986	39.6642	40.3113	19.1908	21.1204
390	18.7686	19.2005	19.4016	19.1236		390	20.5792	21.8328	22.6624	21.6915		390	15.9254	16.81	17.6709	16.8021		390	45.0299	44.6892	44.5335	44.7508	19.1236	25.6272		390	171.186	168.413	169.588	169.729	21.6915	148.038		390	208.157	207.084	202.897	206.046	16.8021	189.244		390	39.2211	39.3844	38.755	39.1202	19.1236	19.9966
391.07	18.8711	19.4036	19.4063	19.227		391.07	21.2592	21.366	20.3539	20.993		391.07	16.4987	17.2813	16.8821	16.8873		391.07	43.6444	43.8298	44.1153	43.8631	19.227	24.6362		391.07	171.652	167.359	163.455	167.488	20.993	146.495		391.07	201.723	198.72	200.17	200.204	16.8873	183.317		391.07	38.4283	38.2386	37.6709	38.1126	19.227	18.8856
392	18.2296	18.6582	18.0362	18.308		392	22.1498	21.2617	20.9193	21.4436		392	15.7564	16.1904	15.8449	15.9306		392	42.0437	42.5291	41.8853	42.1527	18.308	23.8447		392	166.804	161.273	159.586	162.555	21.4436	141.111		392	196.819	194.343	192.671	194.611	15.9306	178.68		392	36.7199	37.3599	37.4247	37.1682	18.308	18.8602
393.07	17.5448	18.4135	18.6478	18.202		393.07	20.792	20.8357	21.099	20.9089		393.07	15.8101	16.7844	16.9322	16.5089		393.07	41.2105	41.339	41.8843	41.478	18.202	23.2759		393.07	163.037	155.409	156.976	158.474	20.9089	137.565		393.07	190.515	190.219	185.571	188.768	16.5089	172.259		393.07	36.5926	36.6082	36.0975	36.4328	18.202	18.2307
394	19.151	19.0146	18.8723	19.0127		394	20.5821	21.7786	20.1125	20.8244		394	15.4508	16.9472	16.3175	16.2385		394	40.0981	40.0911	40.3989	40.1961	19.0127	21.1834		394	157.393	151.49	151.096	153.326	20.8244	132.502		394	184.588	183.82	182.442	183.617	16.2385	167.378		394	35.2686	35.0672	35.2509	35.1956	19.0127	16.1829
395.07	17.4981	18.0588	17.8464	17.8011		395.07	21.5263	21.4172	21.0414	21.3283		395.07	16.5104	16.294	17.1983	16.6676		395.07	39.5013	39.228	39.6781	39.4691	17.8011	21.668		395.07	152.012	149.916	145.355	149.094	21.3283	127.766		395.07	180.04	182.096	178.476	180.204	16.6676	163.537		395.07	33.4336	34.4083	34.1943	34.0121	17.8011	16.211
396	18.1063	18.6069	17.9083	18.2072		396	20.937	20.4844	20.7364	20.7193		396	16.047	15.837	17.475	16.453		396	38.4542	38.6857	38.1874	38.4424	18.2072	20.2353		396	148.15	145.537	142.588	145.425	20.7193	124.706		396	176.111	171.179	171.498	172.93	16.453	156.477		396	33.5396	33.7398	33.4802	33.5865	18.2072	15.3794
397.07	17.949	18.0385	18.4967	18.1614		397.07	20.9352	20.5183	19.5607	20.3381		397.07	15.4725	16.0562	15.7711	15.7666		397.07	37.2593	37.5657	37.2185	37.3478	18.1614	19.1864		397.07	145.968	141.545	137.13	141.548	20.3381	121.21		397.07	165.978	165.458	164.385	165.274	15.7666	149.507		397.07	32.7119	32.2644	32.8505	32.6089	18.1614	14.4475
398	18.2539	17.9641	17.9604	18.0595		398	20.3122	20.4223	20.0782	20.2709		398	14.5692	16.3125	16.3696	15.7504		398	36.0781	36.6421	36.0907	36.2703	18.0595	18.2108		398	140.438	138.098	132.835	137.124	20.2709	116.853		398	164.25	163.881	158.825	162.319	15.7504	146.568		398	31.3011	32.4109	31.7566	31.8228	18.0595	13.7634
399.07	17.4578	18.716	19.1778	18.4505		399.07	19.8733	20.5594	20.7486	20.3938		399.07	15.225	15.9513	15.3184	15.4982		399.07	34.7468	35.5203	35.1759	35.1476	18.4505	16.6971		399.07	136.216	131.555	131.006	132.926	20.3938	112.532		399.07	154.784	157.958	153.296	155.346	15.4982	139.848		399.07	30.7762	30.8613	30.8467	30.828	18.4505	12.3775
400	16.1651	16.8095	17.8111	16.9286		400	20.6262	19.4868	19.7746	19.9625		400	16.7711	15.8311	16.4643	16.3555		400	34.5609	34.211	34.2547	34.3422	16.9286	17.4136		400	131.362	129.182	127.692	129.412	19.9625	109.45		400	151.381	150.189	148.738	150.103	16.3555	133.747		400	30.229	30.3258	30.3967	30.3172	16.9286	13.3886
401.06	15.8748	17.9729	17.2092	17.019		401.06	20.1991	19.2296	18.7376	19.3887		401.06	15.919	15.8314	15.7115	15.8207		401.06	33.3013	33.1159	33.5946	33.3373	17.019	16.3183		401.06	127.906	124.781	122.245	124.977	19.3887	105.589		401.06	145.298	147.423	144.528	145.75	15.8207	129.929		401.06	28.6079	29.0208	29.5575	29.062	17.019	12.0431
401.96	17.4138	17.1934	17.3957	17.3343		401.96	18.7937	19.6909	19.7867	19.4238		401.96	14.8034	15.9836	15.8155	15.5342		401.96	32.7729	33.4378	32.5912	32.934	17.3343	15.5997		401.96	125.787	120.531	118.157	121.492	19.4238	102.068		401.96	140.603	143.016	142.698	142.106	15.5342	126.571		401.96	28.7548	28.8039	28.7285	28.7624	17.3343	11.4281
403.03	17.5635	17.095	17.0643	17.2409		403.03	19.3094	18.9509	19.8511	19.3705		403.03	14.8736	15.5397	15.3678	15.2604		403.03	32.5977	31.9107	32.1876	32.232	17.2409	14.9911		403.03	120.284	118.815	115.198	118.099	19.3705	98.7285		403.03	138.26	139.591	137.217	138.356	15.2604	123.096		403.03	27.643	27.712	28.4102	27.9217	17.2409	10.6808
403.93	16.5045	16.5026	17.4399	16.8157		403.93	19.1126	19.6982	18.7448	19.1852		403.93	14.5311	15.0892	15.24	14.9534		403.93	30.84	30.7619	30.8637	30.8219	16.8157	14.0062		403.93	115.241	115.72	112.798	114.586	19.1852	95.4009		403.93	132.63	132.791	133.336	132.919	14.9534	117.966		403.93	27.0338	27.4196	27.3197	27.2577	16.8157	10.442
405	16.7445	16.7158	16.3943	16.6182		405	19.5675	19.2296	18.9633	19.2535		405	15.0129	15.0048	15.9704	15.3294		405	29.3656	30.3581	30.4413	30.055	16.6182	13.4368		405	112.987	110.185	108.919	110.697	19.2535	91.4437		405	128.405	129.145	127.793	128.448	15.3294	113.118		405	26.2375	27.3148	26.9621	26.8381	16.6182	10.2199
406.06	16.3116	16.7397	16.2476	16.433		406.06	18.1274	18.6816	19.0873	18.6321		406.06	14.4834	14.2628	14.86	14.5354		406.06	28.8631	29.1009	29.799	29.2543	16.433	12.8214		406.06	109.211	105.042	104.683	106.312	18.6321	87.6796		406.06	123.349	123.731	124.507	123.862	14.5354	109.327		406.06	25.6197	25.8507	25.4722	25.6475	16.433	9.21454
406.96	15.9977	16.1454	17.7918	16.6449		406.96	18.5514	18.1385	18.0347	18.2415		406.96	14.6675	14.7855	14.6489	14.7006		406.96	28.316	28.772	28.9291	28.6724	16.6449	12.0274		406.96	106.995	102.629	103.481	104.369	18.2415	86.1271		406.96	120.528	120.585	120.551	120.555	14.7006	105.854		406.96	25.8236	25.355	25.4534	25.544	16.6449	8.89907
408.03	15.3495	16.1997	15.8632	15.8041		408.03	17.8884	18.0185	18.2362	18.0477		408.03	14.3664	14.0614	14.3741	14.2673		408.03	28.0912	27.9031	28.1218	28.0387	15.8041	12.2345		408.03	102.635	100.011	97.3115	99.9859	18.0477	81.9382		408.03	116.673	116.751	116.822	116.749	14.2673	102.481		408.03	24.516	25.1395	24.5082	24.7212	15.8041	8.91709
408.93	16.017	16.1164	15.8552	15.9962		408.93	17.6605	18.3676	17.9726	18.0003		408.93	14.0383	13.5716	15.1592	14.2564		408.93	26.7018	27.172	27.3167	27.0635	15.9962	11.0673		408.93	99.8917	96.9838	94.6241	97.1666	18.0003	79.1663		408.93	112.112	112.435	111.367	111.971	14.2564	97.7148		408.93	23.4284	24.1153	24.2089	23.9175	15.9962	7.92131
410	15.3562	14.8987	15.5664	15.2737		410	17.3377	18.5954	18.3949	18.1094		410	13.9806	14.327	13.9219	14.0765		410	26.1713	26.6628	26.799	26.5444	15.2737	11.2706		410	95.7905	93.5943	93.3533	94.246	18.1094	76.1367		410	108.173	107.075	106.334	107.194	14.0765	93.1177		410	23.1107	23.7867	23.702	23.5331	15.2737	8.25939
411.06	15.7603	14.4562	15.8625	15.3597		411.06	18.2558	17.7417	18.1153	18.0376		411.06	13.5294	13.9043	13.8196	13.7511		411.06	25.5497	25.9061	25.2698	25.5752	15.3597	10.2156		411.06	94.2157	89.6443	89.4923	91.1174	18.0376	73.0798		411.06	103.97	104.897	103.048	103.972	13.7511	90.2204		411.06	22.6102	23.2076	22.5752	22.7977	15.3597	7.438
411.96	14.3192	15.1408	16.5419	15.334		411.96	17.7827	17.5328	17.9337	17.7497		411.96	14.167	13.5441	13.2801	13.6637		411.96	25.0396	25.2076	25.8144	25.3539	15.334	10.0199		411.96	90.4128	88.4443	86.36	88.4057	17.7497	70.656		411.96	100.296	100.921	101.383	100.866	13.6637	87.2026		411.96	21.9868	22.5199	22.5598	22.3555	15.334	7.02152
413.03	14.5193	14.7151	15.0342	14.7562		413.03	16.6619	17.9113	16.8822	17.1518		413.03	13.7436	13.3888	13.5959	13.5761		413.03	23.9909	24.8867	24.4091	24.4289	14.7562	9.67274		413.03	88.575	85.6799	85.3627	86.5392	17.1518	69.3874		413.03	97.5294	97.8718	94.9712	96.7908	13.5761	83.2147		413.03	21.5113	21.4163	21.6731	21.5336	14.7562	6.7774
413.93	15.0731	14.1812	15.0121	14.7555		413.93	17.2548	16.284	17.0191	16.8526		413.93	12.9806	13.7787	12.6729	13.144		413.93	23.3509	24.0496	24.0061	23.8022	14.7555	9.04671		413.93	85.3705	82.1267	81.3684	82.9552	16.8526	66.1026		413.93	94.6386	96.1599	93.0114	94.6033	13.144	81.4593		413.93	20.6744	21.8591	21.3768	21.3034	14.7555	6.54792
415	14.4257	15.1033	15.3438	14.9576		415	16.3711	15.9066	16.6217	16.2998		415	12.9192	13.7964	13.4882	13.4013		415	23.0614	23.4142	23.4123	23.296	14.9576	8.33838		415	81.9686	79.4002	78.3939	79.9209	16.2998	63.6211		415	89.7532	90.9034	91.0431	90.5666	13.4013	77.1653		415	20.7397	20.9419	20.73	20.8038	14.9576	5.84625
416.06	14.0813	14.0329	14.2086	14.1076		416.06	16.1835	16.6497	15.3302	16.0545		416.06	12.1803	12.6767	12.2668	12.3746		416.06	22.1778	22.7045	22.8398	22.574	14.1076	8.46644		416.06	78.3418	78.6131	76.0568	77.6706	16.0545	61.6161		416.06	88.2128	87.8911	86.0563	87.3868	12.3746	75.0122		416.06	19.6167	20.5616	20.5553	20.2445	14.1076	6.13696
416.96	14.4183	14.6391	14.5776	14.545		416.96	16.2245	15.4041	15.7286	15.7858		416.96	12.984	12.5658	13.4472	12.999		416.96	21.9621	21.8531	22.0206	21.9453	14.545	7.40025		416.96	76.7469	74.7013	73.2205	74.8896	15.7858	59.1038		416.96	83.7067	85.0013	82.6249	83.7776	12.999	70.7786		416.96	19.6334	19.9962	19.7467	19.7921	14.545	5.2471
418.03	13.2594	14.9079	14.3586	14.1753		418.03	15.4245	16.0594	16.2704	15.9181		418.03	12.1909	12.3388	12.7324	12.4207		418.03	21.4328	21.2378	21.7797	21.4835	14.1753	7.30817		418.03	73.9876	72.81	70.9409	72.5795	15.9181	56.6614		418.03	81.0131	80.3817	81.5056	80.9668	12.4207	68.5461		418.03	18.7208	19.5971	19.4526	19.2568	14.1753	5.08154
418.93	14.2942	13.9156	13.9715	14.0604		418.93	15.7432	14.9986	14.3843	15.0421		418.93	12.4605	12.7734	12.5672	12.6004		418.93	20.7227	21.2811	21.396	21.1333	14.0604	7.07285		418.93	71.818	70.8345	69.0865	70.5796	15.0421	55.5376		418.93	78.2326	77.3571	78.9115	78.1671	12.6004	65.5667		418.93	18.056	19.348	18.5357	18.6466	14.0604	4.58614
420	13.5346	13.8543	14.1517	13.8469		420	15.472	14.9767	14.705	15.0512		420	12.2233	12.3283	13.0869	12.5462		420	20.2874	20.807	20.7895	20.628	13.8469	6.7811		420	69.8999	67.7468	67.3804	68.3424	15.0512	53.2911		420	76.3629	75.3522	76.2273	75.9808	12.5462	63.4346		420	18.3499	18.774	18.2767	18.4668	13.8469	4.61995
421.06	13.2338	13.7261	13.5819	13.5139		421.06	14.6182	15.2113	14.4105	14.7467		421.06	11.512	12.735	12.0375	12.0948		421.06	19.4961	20.1929	19.7131	19.8007	13.5139	6.2868		421.06	66.2696	65.3293	64.7341	65.4443	14.7467	50.6976		421.06	73.2526	71.5103	72.7064	72.4898	12.0948	60.3949		421.06	17.3235	18.1021	18.1923	17.8726	13.5139	4.35871
421.96	12.6876	14.0939	13.3467	13.3761		421.96	13.7071	14.5911	14.2921	14.1968		421.96	12.2605	12.103	11.9959	12.1198		421.96	19.1713	19.8435	19.7534	19.5894	13.3761	6.21331		421.96	65.1101	64.6371	61.8491	63.8655	14.1968	49.6687		421.96	70.5893	69.1977	71.0091	70.2654	12.1198	58.1455		421.96	17.336	17.6856	17.9272	17.6496	13.3761	4.27351
423.03	12.6012	13.2032	13.6058	13.1368		423.03	14.8346	14.3099	14.5945	14.5797		423.03	12.0555	11.7454	11.6873	11.8294		423.03	18.9937	19.2831	19.1916	19.1561	13.1368	6.01936		423.03	62.2918	60.7651	60.1201	61.059	14.5797	46.4793		423.03	68.0149	66.9979	66.7874	67.2668	11.8294	55.4374		423.03	16.8912	17.0999	17.3853	17.1255	13.1368	3.98871
423.93	12.1875	12.8394	12.8791	12.6353		423.93	14.3162	14.7762	14.7144	14.6023		423.93	11.189	11.6058	11.498	11.431		423.93	18.5075	18.9074	18.9119	18.7756	12.6353	6.1403		423.93	60.9064	58.5123	58.0578	59.1588	14.6023	44.5566		423.93	66.2893	64.9213	65.0983	65.4363	11.431	54.0053		423.93	16.4946	16.9129	16.9919	16.7998	12.6353	4.16447
425	12.5899	12.6475	12.5478	12.5951		425	12.7748	14.8434	14.0168	13.8783		425	11.2755	11.039	12.1408	11.4851		425	17.8104	18.0443	18.3521	18.0689	12.5951	5.47388		425	58.5448	57.004	56.3409	57.2966	13.8783	43.4182		425	62.6351	63.1828	62.0541	62.624	11.4851	51.1389		425	16.0073	16.5261	16.1694	16.2343	12.5951	3.63925
426.06	12.6612	11.4186	12.2797	12.1198		426.06	13.6186	13.9033	13.0778	13.5332		426.06	11.0102	11.2759	11.5639	11.2834		426.06	16.9404	17.9419	17.6364	17.5062	12.1198	5.3864		426.06	54.3101	53.9405	53.7193	53.99	13.5332	40.4567		426.06	59.8755	60.4889	59.1959	59.8535	11.2834	48.5701		426.06	15.4372	15.7784	16.057	15.7575	12.1198	3.63769
426.96	12.065	11.4328	12.0056	11.8345		426.96	13.0697	13.2428	13.3634	13.2253		426.96	10.7918	10.6005	11.1662	10.8528		426.96	16.9542	17.3055	17.4028	17.2208	11.8345	5.38632		426.96	53.4391	53.2303	52.0603	52.9099	13.2253	39.6846		426.96	57.8689	57.8195	57.3487	57.679	10.8528	46.8262		426.96	15.3148	15.8724	15.8969	15.6947	11.8345	3.86023
428.03	11.7907	11.7667	11.6612	11.7395		428.03	12.8444	13.5757	13.0761	13.1654		428.03	10.8072	11.1047	11.2529	11.0549		428.03	16.4554	16.6646	16.9004	16.6735	11.7395	4.93392		428.03	51.9331	51.4716	49.9558	51.1202	13.1654	37.9548		428.03	55.5156	56.1632	54.8831	55.5206	11.0549	44.4657		428.03	14.7375	14.8484	15.2846	14.9568	11.7395	3.2173
428.93	11.1497	12.2773	10.8239	11.417		428.93	13.5631	12.8669	12.4644	12.9648		428.93	10.1478	11.0096	10.869	10.6755		428.93	15.2931	16.1658	16.7307	16.0632	11.417	4.64625		428.93	49.2554	49.4829	48.453	49.0638	12.9648	36.099		428.93	53.7345	54.1791	52.8107	53.5748	10.6755	42.8993		428.93	14.2075	14.8925	14.9024	14.6675	11.417	3.25048
430	10.6583	11.8037	11.5698	11.3439		430	12.4213	12.4012	13.0816	12.6347		430	10.2975	10.4811	9.91626	10.2316		430	15.4617	16.2428	15.9787	15.8944	11.3439	4.55045		430	47.5982	47.2155	47.0072	47.2737	12.6347	34.6389		430	51.9518	50.7958	51.6645	51.4707	10.2316	41.2391		430	13.6686	14.2563	14.4475	14.1242	11.3439	2.78022
431.06	11.4801	11.6788	11.2035	11.4542		431.06	12.4716	12.0866	12.2163	12.2582		431.06	10.5044	9.96236	9.4083	9.95837		431.06	14.996	15.3969	15.7167	15.3699	11.4542	3.91573		431.06	45.4592	46.5739	45.034	45.689	12.2582	33.4309		431.06	49.7645	49.1403	49.3573	49.4207	9.95837	39.4623		431.06	13.5474	13.9368	13.9027	13.7956	11.4542	2.34147
431.96	11.0629	10.5245	11.3525	10.98		431.96	11.3113	12.082	12.4133	11.9356		431.96	10.2219	9.45022	9.99432	9.88883		431.96	14.5126	14.911	15.0989	14.8408	10.98	3.86085		431.96	44.1793	43.7658	43.8558	43.9336	11.9356	31.9981		431.96	48.325	47.4018	46.9242	47.5504	9.88883	37.6615		431.96	13.0775	13.6463	13.6504	13.4581	10.98	2.4781
433.03	10.5583	11.2648	10.9505	10.9245		433.03	11.9411	11.6352	11.5972	11.7245		433.03	9.6847	9.46601	9.34939	9.50003		433.03	14.162	14.5207	14.485	14.3892	10.9245	3.46466		433.03	42.5266	41.5349	41.883	41.9815	11.7245	30.257		433.03	45.1862	45.5253	45.0073	45.2396	9.50003	35.7396		433.03	12.9847	13.4241	13.2168	13.2085	10.9245	2.284
433.93	10.409	10.6708	10.8393	10.6397		433.93	10.7674	11.0392	11.9785	11.2617		433.93	9.71839	9.81449	10.1687	9.90054		433.93	13.6848	14.1317	14.3283	14.0483	10.6397	3.40855		433.93	40.555	40.2186	39.6475	40.1404	11.2617	28.8787		433.93	44.2481	43.3365	43.0871	43.5572	9.90054	33.6567		433.93	12.7125	12.6842	12.7112	12.7026	10.6397	2.06291
435	9.97388	9.68632	10.2001	9.95345		435	11.9967	10.7004	11.3814	11.3595		435	9.7689	9.80558	10.0158	9.86341		435	13.1158	13.8409	13.902	13.6196	9.95345	3.66611		435	39.1494	40.1106	39.3322	39.5307	11.3595	28.1712		435	41.6911	42.6493	41.7093	42.0166	9.86341	32.1532		435	11.9996	12.1396	12.4415	12.1935	9.95345	2.24009
436.06	9.84275	10.4322	10.0903	10.1217		436.06	11.3459	11.074	11.3598	11.2599		436.06	10.2508	9.36834	8.85005	9.48974		436.06	12.8419	13.3668	13.4633	13.224	10.1217	3.1023		436.06	37.7086	38.3894	37.4547	37.8509	11.2599	26.591		436.06	41.3214	40.5611	39.7226	40.535	9.48974	31.0453		436.06	11.9762	12.2727	12.1798	12.1429	10.1217	2.02118
436.96	9.83138	10.1342	9.92164	9.96241		436.96	10.4509	11.6305	10.1754	10.7523		436.96	8.56136	8.209	8.89468	8.55501		436.96	12.6213	13.2531	13.1003	12.9916	9.96241	3.02915		436.96	36.4773	36.6541	36.613	36.5815	10.7523	25.8292		436.96	38.6021	40.1089	38.8315	39.1808	8.55501	30.6258		436.96	11.5386	11.7423	11.8737	11.7182	9.96241	1.75582
438.03	9.55328	9.15782	9.91826	9.54312		438.03	10.4582	10.3166	10.8804	10.5517		438.03	8.72125	9.40457	8.58393	8.90325		438.03	11.9164	12.6163	12.809	12.4472	9.54312	2.90411		438.03	35.0012	35.5042	35.2337	35.2463	10.5517	24.6946		438.03	37.1248	37.0133	36.9586	37.0322	8.90325	28.129		438.03	11.163	11.2538	11.4748	11.2972	9.54312	1.75409
438.93	8.9524	9.69451	10.3162	9.65438		438.93	9.66345	9.84386	9.78329	9.76353		438.93	8.38945	8.48943	8.5034	8.46076		438.93	11.7226	12.3751	12.2808	12.1262	9.65438	2.47179		438.93	33.6793	34.2955	33.3596	33.7782	9.76353	24.0146		438.93	35.5232	36.0957	35.5812	35.7334	8.46076	27.2726		438.93	10.5959	11.2615	11.3331	11.0635	9.65438	1.40912
440	8.85609	8.71738	8.94791	8.84046		440	10.0158	10.1526	10.0292	10.0659		440	8.16901	8.33613	8.46707	8.32407		440	11.7004	11.8292	12.4799	12.0032	8.84046	3.1627		440	33.2568	33.0079	32.8894	33.0514	10.0659	22.9855		440	34.6383	34.7747	34.7928	34.7353	8.32407	26.4112		440	10.8781	11.0512	11.1461	11.0251	8.84046	2.18467
441.06	8.11103	8.8693	8.67019	8.55017		441.06	9.77898	10.0034	9.88109	9.88782		441.06	7.90786	8.26848	8.73362	8.30332		441.06	11.1441	11.8278	11.6128	11.5283	8.55017	2.97809		441.06	31.8389	31.433	31.684	31.652	9.88782	21.7642		441.06	33.0678	33.5106	33.516	33.3648	8.30332	25.0615		441.06	10.0961	10.4614	10.9078	10.4884	8.55017	1.93825
441.96	8.90918	8.86423	8.22841	8.66727		441.96	9.93588	9.95749	8.94704	9.61347		441.96	8.35655	8.73362	7.49712	8.19576		441.96	11.2533	11.6375	11.3915	11.4274	8.66727	2.76016		441.96	30.7194	30.2677	30.727	30.5713	9.61347	20.9579		441.96	32.7513	32.4752	32.5175	32.5813	8.19576	24.3856		441.96	10.0877	10.413	10.206	10.2356	8.66727	1.5683
443.03	8.51376	8.99983	8.58806	8.70055		443.03	9.72475	8.62827	9.50053	9.28452		443.03	8.34143	8.64974	8.56279	8.51799		443.03	10.9261	11.3022	11.0285	11.0856	8.70055	2.38505		443.03	29.8774	29.636	29.2765	29.5967	9.28452	20.3122		443.03	30.7345	31.8303	31.437	31.334	8.51799	22.816		443.03	9.71076	10.1225	9.99546	9.9429	8.70055	1.24235
443.93	8.18759	8.49699	8.11255	8.26571		443.93	9.31782	9.06476	9.01917	9.13391		443.93	8.86943	8.05099	8.02036	8.31359		443.93	10.7673	11.0372	11.0733	10.9593	8.26571	2.69359		443.93	28.1594	28.562	28.7644	28.4953	9.13391	19.3613		443.93	30.3027	29.5761	30.5132	30.1306	8.31359	21.8171		443.93	9.67185	9.73614	10.0002	9.80275	8.26571	1.53704
445	7.9774	7.89429	8.49129	8.12099		445	9.12933	8.97756	9.32203	9.14297		445	7.37373	8.19206	7.59929	7.72169		445	10.3759	10.8405	10.5679	10.5948	8.12099	2.47377		445	27.4979	27.2919	27.1302	27.3067	9.14297	18.1637		445	28.7721	29.5961	28.665	29.0111	7.72169	21.2894		445	9.26843	9.74366	9.77134	9.59448	8.12099	1.47349
446.06	8.10118	8.3885	8.24754	8.24574		446.06	9.03457	9.42253	8.76245	9.07318		446.06	7.63488	8.06818	7.4149	7.70599		446.06	10.1825	10.5932	10.3388	10.3715	8.24574	2.12574		446.06	26.516	26.9912	26.8743	26.7938	9.07318	17.7206		446.06	28.0602	28.2007	27.7285	27.9965	7.70599	20.2905		446.06	9.1111	9.477	9.46513	9.35108	8.24574	1.10534
446.96	7.28534	8.33193	8.36939	7.99556		446.96	8.53701	8.48944	8.85155	8.626		446.96	7.11625	8.19386	7.56985	7.62666		446.96	9.93295	10.2678	10.4542	10.2183	7.99556	2.22275		446.96	26.2264	25.8941	25.7122	25.9443	8.626	17.3183		446.96	27.4123	28.3578	27.1271	27.6324	7.62666	20.0057		446.96	9.2009	9.49651	9.45149	9.38297	7.99556	1.38741
448.03	7.11229	7.29669	7.97563	7.46154		448.03	9.19075	8.98089	8.87296	9.01487		448.03	7.61436	6.7598	7.37564	7.24993		448.03	9.70754	10.1324	10.0372	9.95905	7.46154	2.49751		448.03	25.5784	25.3117	25.0025	25.2975	9.01487	16.2827		448.03	25.9482	26.2826	26.3495	26.1934	7.24993	18.9435		448.03	8.88337	9.16414	9.36112	9.13621	7.46154	1.67467
448.93	7.42294	7.11058	7.4806	7.33804		448.93	8.65091	8.83726	8.45024	8.64614		448.93	6.76329	7.74701	7.02654	7.17895		448.93	9.34935	9.66872	9.66932	9.56246	7.33804	2.22442		448.93	24.374	24.1183	23.8414	24.1113	8.64614	15.4651		448.93	24.992	25.5827	25.5626	25.3791	7.17895	18.2002		448.93	8.73789	8.89097	8.75446	8.79444	7.33804	1.4564
450	7.64127	7.32339	8.30144	7.75537		450	8.04142	8.09465	8.23258	8.12288		450	6.97269	6.70295	7.41684	7.03083		450	9.00525	9.5479	9.40121	9.31812	7.75537	1.56275		450	24.0428	23.6002	23.301	23.648	8.12288	15.5251		450	24.8388	24.2206	24.026	24.3618	7.03083	17.331		450	8.57352	8.60733	8.84704	8.67596	7.75537	0.920593
451.04	6.93833	6.94444	8.13289	7.33856		451.04	8.37376	7.79979	7.53417	7.90257		451.04	7.26669	7.45083	7.51294	7.41015		451.04	8.99665	9.25819	9.62141	9.29208	7.33856	1.95353		451.04	22.9266	22.6465	22.0178	22.5303	7.90257	14.6277		451.04	23.209	23.5923	23.6553	23.4856	7.41015	16.0754		451.04	8.1279	8.58543	8.56267	8.42533	7.33856	1.08678
451.94	6.97872	7.32727	7.33288	7.21296		451.94	7.98461	7.8914	9.23483	8.37028		451.94	6.11759	6.82895	7.45934	6.80196		451.94	8.76032	9.25785	9.18606	9.06808	7.21296	1.85512		451.94	22.4953	22.0115	21.3137	21.9402	8.37028	13.5699		451.94	22.4113	23.0709	23.3221	22.9348	6.80196	16.1328		451.94	7.98982	8.104	8.18936	8.09439	7.21296	0.881438
452.98	6.91483	6.55985	6.94024	6.80497		452.98	7.24925	8.12137	7.13633	7.50232		452.98	6.30063	6.70923	6.05926	6.35637		452.98	8.54724	9.05969	9.09938	8.90211	6.80497	2.09713		452.98	21.9923	22.2121	20.9948	21.733	7.50232	14.2307		452.98	22.0874	22.2956	22.4804	22.2878	6.35637	15.9314		452.98	7.71611	8.08579	8.14026	7.98072	6.80497	1.17575
454.02	7.09341	6.7706	7.049	6.971		454.02	7.49668	7.65306	8.12239	7.75738		454.02	6.38851	6.40601	6.54828	6.4476		454.02	8.39629	8.24896	8.85336	8.49954	6.971	1.52854		454.02	20.5323	20.7391	20.5367	20.6027	7.75738	12.8453		454.02	21.132	21.3381	21.7684	21.4128	6.4476	14.9652		454.02	7.53868	7.91019	7.98475	7.81121	6.971	0.840205
455.07	6.15993	6.78175	6.88682	6.6095		455.07	7.92881	7.86017	7.5	7.76299		455.07	6.12323	6.87813	6.62289	6.54141		455.07	7.95403	8.49855	8.46775	8.30678	6.6095	1.69728		455.07	20.133	20.1372	19.8419	20.0374	7.76299	12.2744		455.07	21.108	20.4681	20.5047	20.6936	6.54141	14.1522		455.07	7.698	8.00494	7.81182	7.83825	6.6095	1.22875
455.97	6.78137	6.92919	7.29517	7.00191		455.97	7.74832	8.42081	7.13259	7.76724		455.97	6.53633	6.7327	6.49388	6.58763		455.97	7.87075	8.28865	8.2233	8.12757	7.00191	1.12566		455.97	19.7351	19.2869	18.8466	19.2895	7.76724	11.5223		455.97	20.0273	20.0127	20.337	20.1257	6.58763	13.538		455.97	7.0779	7.64104	7.68961	7.46952	7.00191	0.467608
457.01	6.24373	6.17783	6.41557	6.27904		457.01	7.61805	7.68344	6.97541	7.42564		457.01	6.05483	6.39859	7.08437	6.5126		457.01	7.82395	7.7853	8.12477	7.91134	6.27904	1.6323		457.01	19.1879	18.4972	18.9529	18.8793	7.42564	11.4537		457.01	19.2979	18.8032	19.0822	19.0611	6.5126	12.5485		457.01	6.91272	7.35149	7.47366	7.24596	6.27904	0.966911
458.05	6.46075	6.40286	6.24669	6.3701		458.05	7.105	6.82348	7.32518	7.08455		458.05	5.91077	5.91949	6.71924	6.18317		458.05	7.65682	7.95839	8.04406	7.88642	6.3701	1.51632		458.05	18.3504	18.4262	18.5049	18.4272	7.08455	11.3426		458.05	18.727	18.5132	18.542	18.5941	6.18317	12.4109		458.05	6.76509	7.2721	7.40117	7.14612	6.3701	0.776019
458.95	5.57244	5.83424	5.98222	5.7963		458.95	7.00209	5.99418	6.81222	6.60283		458.95	6.07196	5.8556	6.00306	5.97687		458.95	7.39356	7.50044	8.06452	7.65284	5.7963	1.85654		458.95	17.8161	17.996	17.8072	17.8731	6.60283	11.2703		458.95	17.9939	18.5061	18.1567	18.2189	5.97687	12.2421		458.95	6.46773	6.89447	7.079	6.81373	5.7963	1.01743
460	5.74905	6.45273	6.24719	6.14966		460	6.87901	6.55738	6.81315	6.74985		460	5.60322	6.39068	6.09305	6.02898		460	7.27082	7.59134	7.50954	7.45723	6.14966	1.30758		460	17.2548	17.5575	17.1023	17.3049	6.74985	10.555		460	17.359	17.4106	17.5233	17.4309	6.02898	11.402		460	6.61461	6.67502	6.83279	6.70747	6.14966	0.557816
461.06	6.33434	5.78262	5.66926	5.92874		461.06	6.432	6.41526	6.16005	6.33577		461.06	6.56824	5.58876	5.82345	5.99348		461.06	6.93099	7.35962	7.5076	7.26607	5.92874	1.33733		461.06	17.0291	16.7137	16.9327	16.8919	6.33577	10.5561		461.06	16.6488	16.9904	16.602	16.7471	5.99348	10.7536		461.06	6.4793	6.65225	6.68037	6.60397	5.92874	0.675233
461.96	5.31095	6.10652	5.53833	5.65193		461.96	6.4154	6.42422	6.0241	6.2879		461.96	5.40172	5.7771	6.29466	5.82449		461.96	6.69191	7.28975	7.09842	7.02669	5.65193	1.37476		461.96	16.5853	16.5485	15.9136	16.3491	6.2879	10.0612		461.96	16.1741	16.4863	16.5394	16.3999	5.82449	10.5755		461.96	6.24899	6.52785	6.714	6.49695	5.65193	0.845015
463.03	5.01144	5.18548	5.65291	5.28328		463.03	6.1406	6.23816	6.65453	6.34443		463.03	5.28363	5.85961	5.10777	5.417		463.03	6.3307	7.06718	7.14815	6.84868	5.28328	1.5654		463.03	15.4747	15.4372	15.6285	15.5135	6.34443	9.16906		463.03	15.6527	15.6651	15.4695	15.5957	5.417	10.1787		463.03	6.16884	6.45828	6.57019	6.3991	5.28328	1.11583
463.93	5.20177	5.83791	5.55244	5.53071		463.93	6.36658	5.51895	6.70359	6.19637		463.93	5.45946	5.23207	5.88565	5.52572		463.93	6.44755	6.5446	6.76881	6.58699	5.53071	1.05628		463.93	15.3017	15.1943	15.0405	15.1788	6.19637	8.98246		463.93	15.4301	15.3903	15.329	15.3832	5.52572	9.85743		463.93	5.84019	6.38333	6.28239	6.16864	5.53071	0.637928
465	5.06033	4.88753	6.03463	5.3275		465	5.99785	6.05649	6.06229	6.03888		465	5.81563	4.90825	5.85893	5.5276		465	6.40045	6.8469	6.87779	6.70838	5.3275	1.38088		465	14.5607	14.9597	14.6699	14.7301	6.03888	8.69121		465	14.5377	15.028	14.2841	14.6166	5.5276	9.089		465	5.95522	6.38674	5.90304	6.08166	5.3275	0.754166
466.06	5.26745	5.37452	4.97207	5.20468		466.06	5.5511	5.6494	5.37634	5.52562		466.06	4.96102	5.46418	5.20891	5.21137		466.06	6.4779	6.48581	6.43349	6.46573	5.20468	1.26106		466.06	13.9246	14.1399	13.7735	13.946	5.52562	8.42038		466.06	14.2458	14.1043	14.0118	14.1206	5.21137	8.90926		466.06	5.74627	6.01434	5.96841	5.90967	5.20468	0.704998
466.96	4.68991	4.36932	5.11815	4.7258		466.96	6.13149	4.95107	6.20875	5.76377		466.96	5.396	5.27083	5.35894	5.34192		466.96	6.14443	6.39882	6.44054	6.32793	4.7258	1.60213		466.96	13.7406	13.6385	13.5738	13.651	5.76377	7.88721		466.96	13.4876	13.6127	13.6341	13.5781	5.34192	8.23618		466.96	5.38904	5.72775	5.68583	5.60088	4.7258	0.875079
468.03	4.79251	5.44434	4.63148	4.95611		468.03	5.70507	5.03402	5.93723	5.55877		468.03	5.652	5.33757	5.41078	5.46678		468.03	5.79863	6.27875	6.19125	6.08954	4.95611	1.13343		468.03	13.3846	12.8305	12.8235	13.0129	5.55877	7.45408		468.03	13.5609	13.092	12.9345	13.1958	5.46678	7.72899		468.03	5.4864	5.62414	5.68402	5.59819	4.95611	0.642075
468.93	4.83092	5.26405	4.84341	4.97946		468.93	5.39619	6.01443	5.37262	5.59442		468.93	4.92155	4.83178	4.45013	4.73449		468.93	5.82413	5.87734	5.96156	5.88768	4.97946	0.908216		468.93	12.7036	13.1079	12.5305	12.7807	5.59442	7.18625		468.93	12.6822	12.7357	12.8701	12.7627	4.73449	8.02818		468.93	5.32103	5.70425	5.40575	5.47701	4.97946	0.497548
470	3.92906	4.98974	4.52899	4.4826		470	5.18953	5.44537	5.63711	5.42401		470	4.70264	4.57505	4.82434	4.70068		470	5.38515	5.7609	5.90147	5.6825	4.4826	1.19991		470	12.2787	12.3829	12.1022	12.2546	5.42401	6.83058		470	12.3738	12.4505	12.0892	12.3045	4.70068	7.60381		470	4.89457	5.4598	5.36196	5.23878	4.4826	0.756181
471.04	4.6409	5.47639	4.69149	4.93626		471.04	5.31702	4.54819	5.35535	5.07352		471.04	4.35803	4.26233	4.52312	4.38116		471.04	5.40093	5.81983	5.82166	5.68081	4.93626	0.744548		471.04	11.9542	11.9383	12.0175	11.97	5.07352	6.8965		471.04	11.7059	11.8981	11.7945	11.7995	4.38116	7.41833		471.04	4.72855	5.40679	4.99937	5.0449	4.93626	0.108645
471.94	4.00697	4.42428	4.65384	4.36169		471.94	4.8015	5.57818	5.49851	5.29273		471.94	3.07675	4.54699	4.42772	4.01715		471.94	5.08626	5.48034	5.55598	5.37419	4.36169	1.0125		471.94	11.8814	11.5457	11.7247	11.7173	5.29273	6.42452		471.94	11.4643	11.5364	11.6597	11.5535	4.01715	7.5363		471.94	4.848	4.98762	5.01266	4.94943	4.36169	0.587733
472.98	4.0182	4.31794	4.66751	4.33455		472.98	5.79498	4.84914	4.38745	5.01052		472.98	4.59444	4.16305	4.44569	4.40106		472.98	5.20021	5.25904	5.4463	5.30185	4.33455	0.967303		472.98	11.547	10.85	11.0601	11.1524	5.01052	6.14185		472.98	11.0578	11.3843	11.2544	11.2322	4.40106	6.83111		472.98	4.82825	4.91601	4.98928	4.91118	4.33455	0.576631
474.02	4.06298	4.54545	4.71834	4.44226		474.02	4.94966	5.05939	5.42395	5.14434		474.02	4.41087	4.62012	3.93834	4.32311		474.02	4.92774	5.20487	5.16177	5.09813	4.44226	0.655871		474.02	10.6494	11.027	10.6606	10.779	5.14434	5.63468		474.02	10.7625	10.6655	10.598	10.6753	4.32311	6.35221		474.02	4.53849	5.01327	4.9266	4.82612	4.44226	0.383862
475.07	4.12849	3.70412	4.17688	4.00316		475.07	4.80074	4.63039	4.96966	4.80026		475.07	3.47963	4.67082	3.93679	4.02908		475.07	4.84199	5.2204	5.16231	5.0749	4.00316	1.07174		475.07	10.0339	10.2365	10.4126	10.2276	4.80026	5.42738		475.07	10.4832	10.3048	10.5824	10.4568	4.02908	6.42772		475.07	4.39253	4.45429	4.71487	4.52056	4.00316	0.517399
475.97	4.38646	4.45221	4.31915	4.38594		475.97	4.25361	4.74981	4.32463	4.44268		475.97	4.1829	4.1566	4.01289	4.11746		475.97	4.81005	5.04162	4.64373	4.8318	4.38594	0.445858		475.97	10.5542	9.95752	10.1905	10.2341	4.44268	5.7914		475.97	10.0008	9.88591	9.9035	9.93006	4.11746	5.8126		475.97	4.4394	4.77625	4.35605	4.5239	4.38594	0.137959
477.01	3.57244	4.37637	3.99247	3.98043		477.01	3.86368	4.71832	4.07736	4.21979		477.01	3.70204	3.8266	4.2774	3.93535		477.01	4.50343	4.82168	4.96134	4.76215	3.98043	0.781722		477.01	9.91806	9.87964	9.73288	9.84353	4.21979	5.62374		477.01	9.50238	9.83537	9.66903	9.66892	3.93535	5.73357		477.01	4.39699	4.48672	4.29099	4.39157	3.98043	0.411142
478.05	3.20279	4.23752	4.50656	3.98229		478.05	4.14798	4.61573	3.7938	4.18584		478.05	4.36587	3.87728	4.21941	4.15419		478.05	4.42737	4.56925	4.6361	4.54424	3.98229	0.561951		478.05	9.45656	9.65541	9.26681	9.4596	4.18584	5.27376		478.05	9.27002	9.18523	9.2959	9.25038	4.15419	5.0962		478.05	4.03164	4.21045	4.29082	4.17763	3.98229	0.195346
478.95	3.43043	2.94101	3.17498	3.18214		478.95	4.29831	3.61725	4.34385	4.08647		478.95	4.13339	2.9221	3.74044	3.59864		478.95	4.26557	4.57425	4.6932	4.51101	3.18214	1.32887		478.95	9.42987	9.297	9.20521	9.31069	4.08647	5.22422		478.95	8.91648	8.97412	8.74706	8.87922	3.59864	5.28058		478.95	4.04046	4.16713	4.04736	4.08498	3.18214	0.902843
480	3.83471	3.61956	4.12513	3.8598		480	3.8068	3.69717	3.43297	3.64565		480	3.34718	3.95235	3.91445	3.73799		480	4.09652	4.59281	4.3415	4.34361	3.8598	0.483812		480	8.85956	8.77959	9.07377	8.9043	3.64565	5.25866		480	8.73859	8.6916	8.49767	8.64262	3.73799	4.90463		480	4.0759	4.23649	3.88673	4.06637	3.8598	0.206574
481.04	2.88068	3.50975	3.19823	3.19622		481.04	3.84748	3.65785	3.66541	3.72358		481.04	3.88864	3.85816	3.27832	3.67504		481.04	4.25959	4.37579	3.98628	4.20722	3.19622	1.011		481.04	8.54484	8.78978	8.65353	8.66271	3.72358	4.93914		481.04	8.28444	8.54638	8.66292	8.49791	3.67504	4.82287		481.04	3.79374	3.77335	3.89962	3.82224	3.19622	0.626017
481.94	3.28519	2.76947	3.1234	3.05935		481.94	3.53922	3.78237	3.48863	3.60341		481.94	3.81503	3.83248	3.43565	3.69439		481.94	4.2742	4.19386	4.32041	4.26282	3.05935	1.20347		481.94	8.41516	8.30924	8.33511	8.35317	3.60341	4.74976		481.94	7.91383	7.9325	7.96768	7.93801	3.69439	4.24362		481.94	3.52379	3.80534	3.94791	3.75901	3.05935	0.699658
482.98	3.52976	3.18892	3.83401	3.51756		482.98	3.9227	3.23305	4.27692	3.81089		482.98	3.40016	3.83712	3.82451	3.68727		482.98	3.99263	4.1758	4.06232	4.07692	3.51756	0.559355		482.98	8.3416	8.14959	8.08356	8.19158	3.81089	4.38069		482.98	7.93211	7.98544	7.94928	7.95561	3.68727	4.26835		482.98	3.47565	3.59133	3.65784	3.57494	3.51756	0.0573759
484.02	2.71146	2.52285	3.42658	2.88696		484.02	3.01068	3.27888	3.84311	3.37756		484.02	2.90251	3.43604	3.17785	3.17213		484.02	3.80474	3.70701	3.91518	3.80898	2.88696	0.922012		484.02	7.76609	7.7385	8.01104	7.83854	3.37756	4.46099		484.02	7.63579	7.78156	7.39027	7.60254	3.17213	4.43041		484.02	3.43558	3.52421	3.70782	3.55587	2.88696	0.668904
485.07	3.32454	3.02529	2.72913	3.02632		485.07	4.09022	4.01341	3.3498	3.81781		485.07	3.29583	3.16614	3.22526	3.22908		485.07	3.7468	3.86958	3.9251	3.84716	3.02632	0.820839		485.07	7.51567	7.46904	7.24876	7.41116	3.81781	3.59335		485.07	7.39423	7.33857	7.20279	7.31186	3.22908	4.08279		485.07	3.40424	3.50453	3.61396	3.50758	3.02632	0.481255
485.97	2.80979	3.76383	3.16315	3.24559		485.97	3.6878	3.54205	3.79926	3.67637		485.97	3.81633	3.41472	4.11387	3.78164		485.97	3.48733	3.88935	3.82378	3.73349	3.24559	0.487894		485.97	7.45025	7.25323	7.04837	7.25062	3.67637	3.57425		485.97	7.10762	7.26494	7.29927	7.22394	3.78164	3.4423		485.97	3.29294	3.50358	3.37136	3.3893	3.24559	0.143702
487.01	2.33836	2.89051	3.57682	2.93523		487.01	3.53572	3.59046	3.6935	3.60656		487.01	2.5099	2.53621	2.79928	2.61513		487.01	3.55138	3.62495	3.42928	3.5352	2.93523	0.599974		487.01	6.98268	7.03271	7.12272	7.04604	3.60656	3.43948		487.01	6.7683	6.85374	6.73255	6.78486	2.61513	4.16973		487.01	3.14411	3.37242	3.38422	3.30025	2.93523	0.365022
488.05	3.06783	2.68449	3.24845	3.00025		488.05	3.23035	3.57772	3.55972	3.45593		488.05	3.28435	3.49895	3.93006	3.57112		488.05	3.43303	3.52168	3.45006	3.46826	3.00025	0.468004		488.05	6.77886	6.5987	6.74124	6.70627	3.45593	3.25033		488.05	6.59003	6.79322	6.76205	6.7151	3.57112	3.14398		488.05	3.25265	3.12155	3.10986	3.16136	3.00025	0.161101
488.95	2.15786	2.46443	2.90714	2.50981		488.95	2.99435	2.44241	2.84932	2.76203		488.95	2.97849	3.33277	2.85714	3.05613		488.95	3.30713	3.40461	3.66164	3.4578	2.50981	0.947984		488.95	6.50262	6.65595	6.63921	6.59926	2.76203	3.83723		488.95	6.28439	6.52448	6.32638	6.37842	3.05613	3.32228		488.95	2.86882	3.05969	3.12602	3.01817	2.50981	0.508361
490	2.92097	2.87745	3.2798	3.02608		490	2.27884	3.24022	3.5513	3.02345		490	3.05946	2.79818	2.45154	2.76973		490	3.27533	3.36642	3.27682	3.30619	3.02608	0.280113		490	6.47433	6.29663	6.19176	6.32091	3.02345	3.29745		490	6.30191	6.35607	6.3897	6.34922	2.76973	3.57949		490	2.87034	3.15861	3.06183	3.03026	3.02608	0.00418615
491.04	2.31014	2.40425	3.19686	2.63708		491.04	3.2456	2.41758	3.13034	2.93117		491.04	2.22854	2.18793	2.43295	2.28314		491.04	3.01469	3.11674	3.32907	3.1535	2.63708	0.516418		491.04	6.09987	6.15097	5.95511	6.06865	2.93117	3.13747		491.04	5.88735	6.17354	5.88768	5.98286	2.28314	3.69971		491.04	2.77997	2.8877	3.05807	2.90858	2.63708	0.271494
491.94	2.17185	2.49917	1.97305	2.21469		491.94	3.14483	3.441	2.86051	3.14878		491.94	2.89001	2.67054	3.32742	2.96265		491.94	2.97859	3.3483	3.23791	3.18826	2.21469	0.973572		491.94	5.81948	5.9321	5.91985	5.89048	3.14878	2.7417		491.94	5.69976	5.97694	5.85129	5.84266	2.96265	2.88001		491.94	2.648	2.94251	2.80845	2.79965	2.21469	0.58496
492.98	1.9176	2.60028	2.70314	2.40701		492.98	2.7553	3.04557	3.31415	3.03834		492.98	2.33904	3.39963	2.68531	2.808		492.98	2.97347	2.88885	3.08503	2.98245	2.40701	0.575446		492.98	5.69423	5.68245	5.5442	5.64029	3.03834	2.60196		492.98	5.6848	5.59912	5.75854	5.68082	2.808	2.87282		492.98	2.40803	2.686	2.74581	2.61328	2.40701	0.206276
494.02	1.72898	2.36327	2.78261	2.29162		494.02	1.80769	2.34192	2.51168	2.22043		494.02	2.82342	2.87989	2.64026	2.78119		494.02	2.60178	2.97219	3.10037	2.89145	2.29162	0.599827		494.02	5.55906	5.46571	5.39729	5.47402	2.22043	3.25359		494.02	5.75152	5.53114	5.52306	5.60191	2.78119	2.82071		494.02	2.6448	2.77403	2.57374	2.66419	2.29162	0.372571
495.07	2.18023	2.10585	2.32275	2.20294		495.07	2.8309	2.3749	2.73224	2.64601		495.07	2.42664	2.53529	2.67532	2.54575		495.07	2.77433	2.89564	2.83741	2.83579	2.20294	0.632851		495.07	5.46886	5.23269	5.25256	5.31804	2.64601	2.67202		495.07	5.01395	5.43893	5.13395	5.19561	2.54575	2.64986		495.07	2.36391	2.79809	2.5571	2.57303	2.20294	0.37009
495.97	2.40851	2.35944	2.04128	2.26974		495.97	2.72044	2.77951	2.68519	2.72838		495.97	2.67182	2.87924	2.53151	2.69419		495.97	2.79728	2.78615	2.73025	2.77123	2.26974	0.501485		495.97	5.26625	5.05044	5.03906	5.11858	2.72838	2.3902		495.97	5.13608	5.1611	5.23916	5.17878	2.69419	2.48459		495.97	2.38434	2.60862	2.60063	2.5312	2.26974	0.261455
497.01	2.08158	1.91841	2.21162	2.07053		497.01	2.56186	2.45432	1.95793	2.32471		497.01	2.50167	2.27035	2.44263	2.40488		497.01	2.7439	2.63161	2.84988	2.7418	2.07053	0.671264		497.01	5.0829	5.27372	4.85627	5.07096	2.32471	2.74626		497.01	4.77962	5.05032	5.09024	4.97339	2.40488	2.56851		497.01	2.32193	2.59006	2.42599	2.44599	2.07053	0.37546
498.05	1.91431	1.80475	1.96884	1.89596		498.05	2.08032	2.72171	1.91971	2.24058		498.05	2.0729	2.63734	2.32194	2.34406		498.05	2.48018	2.43504	2.58443	2.49988	1.89596	0.603921		498.05	4.8322	4.71395	4.71279	4.75298	2.24058	2.5124		498.05	4.67856	4.79613	4.80064	4.75845	2.34406	2.41439		498.05	2.36842	2.59103	2.46069	2.47338	1.89596	0.577418
498.95	1.79735	2.35754	2.17541	2.1101		498.95	2.46595	2.53036	2.46941	2.48858		498.95	1.98687	2.52412	2.02208	2.17769		498.95	2.56592	2.62428	2.58523	2.59181	2.1101	0.48171		498.95	4.70239	4.83521	4.6207	4.71944	2.48858	2.23086		498.95	4.57394	4.57309	4.60636	4.58447	2.17769	2.40677		498.95	2.10994	2.3429	2.30979	2.25421	2.1101	0.144111
500	2.36589	1.29076	2.11079	1.92248		500	2.11276	1.82583	2.01771	1.98543		500	2.45392	2.53821	2.60034	2.53082		500	2.30292	2.40342	2.62023	2.44219	1.92248	0.519712		500	4.44421	4.6055	4.55875	4.53615	1.98543	2.55072		500	4.49803	4.32526	4.54866	4.45732	2.53082	1.92649		500	2.24735	2.1729	2.27773	2.23266	1.92248	0.310184
501.04	2.308	1.66574	1.46158	1.81177		501.04	1.8368	2.08711	2.7265	2.2168		501.04	2.81706	2.37826	2.24833	2.48121		501.04	2.38922	2.29045	2.40323	2.36097	1.81177	0.549192		501.04	4.29311	4.38969	4.33248	4.33843	2.2168	2.12162		501.04	4.29619	4.47328	4.34869	4.37272	2.48121	1.8915		501.04	2.19768	2.12582	2.28586	2.20312	1.81177	0.391344
501.94	1.85389	1.6062	1.7088	1.72296		501.94	2.51299	2.12125	1.75369	2.12931		501.94	2.14374	2.67216	2.12546	2.31379		501.94	2.15625	2.203	2.50308	2.28744	1.72296	0.56448		501.94	4.27598	4.44257	4.25579	4.32478	2.12931	2.19547		501.94	4.08467	4.23672	4.20716	4.17618	2.31379	1.8624		501.94	2.07651	2.25676	1.93856	2.09061	1.72296	0.367645
502.98	2.10433	1.87183	1.52284	1.833		502.98	1.73393	2.67484	2.24129	2.21669		502.98	1.68583	2.65162	1.89573	2.07773		502.98	2.11329	2.02929	2.19525	2.11261	1.833	0.279609		502.98	4.19269	4.17794	4.04372	4.13812	2.21669	1.92143		502.98	4.18128	4.18991	4.11797	4.16305	2.07773	2.08532		502.98	2.03787	2.04504	2.05414	2.04568	1.833	0.212682
504.02	1.79978	1.6626	1.33016	1.59751		504.02	1.98633	2.46827	2.00458	2.15306		504.02	1.74304	1.8268	2.13856	1.9028		504.02	1.94601	2.19505	1.98117	2.04074	1.59751	0.443234		504.02	4.00596	3.905	4.10562	4.00553	2.15306	1.85247		504.02	3.9249	3.89721	4.23319	4.01844	1.9028	2.11564		504.02	1.84546	1.97895	2.0074	1.94394	1.59751	0.346425
505.07	2.03808	1.44597	1.34378	1.60928		505.07	2.46427	1.76277	1.81249	2.01317		505.07	1.89584	1.93895	1.90284	1.91254		505.07	1.8483	2.11532	2.14188	2.03517	1.60928	0.425886		505.07	3.93056	3.81328	3.75819	3.83401	2.01317	1.82083		505.07	3.60598	3.74741	3.91251	3.7553	1.91254	1.84275		505.07	1.82593	1.99983	1.9589	1.92822	1.60928	0.31894
505.97	1.0212	1.28844	1.8155	1.37505		505.97	1.76067	2.12861	2.28044	2.05657		505.97	2.28402	2.06056	1.55709	1.96722		505.97	1.95773	2.11554	1.89122	1.98817	1.37505	0.613117		505.97	3.99854	3.67566	3.98312	3.88577	2.05657	1.8292		505.97	3.76326	3.65715	3.74408	3.72149	1.96722	1.75427		505.97	1.95971	1.97222	1.95278	1.96157	1.37505	0.58652
507.01	1.42406	1.64111	1.34401	1.46972		507.01	1.80424	1.73601	1.90626	1.8155		507.01	1.72609	1.94289	2.40411	2.02436		507.01	1.74092	1.98484	1.95281	1.89286	1.46972	0.423134		507.01	3.57851	3.66201	3.51524	3.58526	1.8155	1.76975		507.01	3.50669	3.6994	3.70791	3.638	2.02436	1.61364		507.01	1.54053	1.78902	1.8637	1.73108	1.46972	0.261359
508.05	1.88613	1.67224	1.8117	1.79002		508.05	1.98679	2.22321	1.86958	2.02653		508.05	2.18696	1.86231	1.87553	1.97493		508.05	1.75005	1.95268	1.83008	1.84427	1.79002	0.054251		508.05	3.58383	3.79972	3.56179	3.64845	2.02653	1.62192		508.05	3.49895	3.41811	3.33409	3.41705	1.97493	1.44212		508.05	1.65716	1.66153	1.75102	1.68991	1.79002	-0.100115
508.95	1.57508	1.7251	1.65553	1.6519		508.95	2.16007	1.43401	1.38185	1.65864		508.95	2.02394	1.65045	1.86031	1.8449		508.95	1.66929	1.83833	2.01439	1.84067	1.6519	0.188766		508.95	3.4577	3.5744	3.58472	3.53894	1.65864	1.8803		508.95	3.553	3.35246	3.26214	3.3892	1.8449	1.5443		508.95	1.60135	1.85151	1.77645	1.7431	1.6519	0.091198
510	1.70396	1.24731	1.22209	1.39112		510	2.18316	1.17614	1.39844	1.58592		510	1.03288	1.53662	1.88157	1.48369		510	1.59661	2.02439	2.02946	1.88349	1.39112	0.492369		510	3.33397	3.37612	3.17532	3.29514	1.58592	1.70922		510	3.27817	3.29048	3.30413	3.29093	1.48369	1.80724		510	1.75154	1.71877	1.76785	1.74605	1.39112	0.354935
511.04	1.73673	1.78313	1.53951	1.68646		511.04	1.94026	2.42438	1.69119	2.01861		511.04	1.41547	0.93633	1.71309	1.35496		511.04	1.64041	1.75485	1.92854	1.7746	1.68646	0.0881413		511.04	3.09183	3.35039	3.21796	3.22006	2.01861	1.20145		511.04	3.21094	3.02504	3.029	3.08833	1.35496	1.73336		511.04	1.6116	1.7698	1.69745	1.69295	1.68646	0.00649238
511.94	1.34937	1.91215	1.66034	1.64062		511.94	1.90773	1.18684	1.69947	1.59802		511.94	2.16216	1.30024	1.65837	1.70692		511.94	1.6385	1.66427	1.80773	1.7035	1.64062	0.0628796		511.94	3.05659	3.09033	2.92245	3.02312	1.59802	1.42511		511.94	3.03805	3.01661	3.12728	3.06065	1.70692	1.35372		511.94	1.47587	1.66512	1.49747	1.54616	1.64062	-0.0944648
512.98	1.94426	1.82059	1.48123	1.74869		512.98	1.58892	1.47601	1.62611	1.56368		512.98	1.36776	2.22309	1.72789	1.77291		512.98	1.65978	1.80388	1.48431	1.64932	1.74869	-0.0993701		512.98	2.82915	2.92725	3.05196	2.93612	1.56368	1.37244		512.98	3.10814	2.98404	2.8891	2.99376	1.77291	1.22085		512.98	1.45856	1.51135	1.49203	1.48732	1.74869	-0.261378
514.02	1.34606	1.62748	1.5104	1.49464		514.02	1.63056	1.57694	2.12981	1.7791		514.02	2.29506	1.3762	1.57032	1.74719		514.02	1.61675	1.53675	1.63709	1.59686	1.49464	0.102216		514.02	3.11239	2.94017	3.1064	3.05298	1.7791	1.27388		514.02	2.934	3.15526	2.90826	2.99917	1.74719	1.25198		514.02	1.46934	1.4184	1.64704	1.51159	1.49464	0.016948
515.07	1.15674	0.838879	1.8648	1.28681		515.07	0.85832	1.42939	1.34491	1.21087		515.07	1.91993	1.86335	1.511	1.76476		515.07	1.56661	1.70051	1.6851	1.65074	1.28681	0.363934		515.07	2.94292	2.88786	2.71581	2.84887	1.21087	1.63799		515.07	2.78922	3.06853	2.73332	2.86369	1.76476	1.09893		515.07	1.29346	1.39101	1.39132	1.3586	1.28681	0.0717912
515.97	1.1462	0.651254	1.56867	1.12204		515.97	1.42281	0.778903	1.59118	1.2643		515.97	1.29206	1.67598	1.287	1.41835		515.97	1.61592	1.48585	1.50989	1.53722	1.12204	0.415177		515.97	2.80721	2.65148	2.5949	2.68453	1.2643	1.42023		515.97	2.93016	2.82282	2.78375	2.84558	1.41835	1.42723		515.97	1.38841	1.45593	1.36683	1.40372	1.12204	0.281682
517.01	1.22994	1.47024	1.4052	1.36846		517.01	0.979263	1.39759	1.71801	1.36495		517.01	1.74983	1.63685	1.93413	1.7736		517.01	1.38542	1.40311	1.56968	1.45274	1.36846	0.0842727		517.01	2.5099	2.64959	2.67946	2.61298	1.36495	1.24803		517.01	2.56096	2.65981	2.83766	2.68614	1.7736	0.912539		517.01	1.33298	1.38227	1.26633	1.32719	1.36846	-0.0412697
518.05	1.31934	1.00474	0.47619	0.933424		518.05	1.58326	1.28241	1.3995	1.42172		518.05	1.14949	1.6442	1.3865	1.3934		518.05	1.38904	1.49001	1.41301	1.43069	0.933424	0.497262		518.05	2.61865	2.47842	2.76198	2.61969	1.42172	1.19796		518.05	2.70514	2.56497	2.65403	2.64138	1.3934	1.24798		518.05	1.19652	1.36998	1.24405	1.27018	0.933424	0.33676
518.95	1.11371	0.557414	1.02722	0.899448		518.95	1.28456	1.36364	1.26386	1.30402		518.95	0.608407	1.56105	1.5959	1.25512		518.95	1.41362	1.59107	1.32634	1.44368	0.899448	0.54423		518.95	2.53901	2.44732	2.72088	2.56907	1.30402	1.26505		518.95	2.38773	2.66325	2.66869	2.57322	1.25512	1.31811		518.95	1.23358	1.369	1.13268	1.24509	0.899448	0.345638
520	1.28108	0.961538	1.28924	1.17729		520	1.40473	1.541	1.22481	1.39018		520	1.53914	1.59263	1.01186	1.38121		520	1.35483	1.34828	1.40536	1.36949	1.17729	0.192202		520	2.51386	2.44596	2.44065	2.46682	1.39018	1.07664		520	2.62164	2.51848	2.39226	2.51079	1.38121	1.12958		520	1.38574	1.45162	1.39775	1.4117	1.17729	0.234415
521.04	0.686853	0.948555	0.897314	0.84424		521.04	1.13167	1.47576	1.14443	1.25062		521.04	1.31205	1.3343	1.54666	1.39767		521.04	1.18379	1.16075	1.43115	1.25856	0.84424	0.414324		521.04	2.43582	2.38952	2.48614	2.43716	1.25062	1.18654		521.04	2.35843	2.5404	2.28383	2.39422	1.39767	0.996554		521.04	1.05781	1.26029	1.24394	1.18734	0.84424	0.343103
521.94	1.27684	1.32144	1.19162	1.2633		521.94	1.72146	1.29607	1.00234	1.33995		521.94	1.52319	1.35923	1.96158	1.61467		521.94	1.42295	1.36145	1.28831	1.35757	1.2633	0.0942674		521.94	2.22155	2.23501	2.37238	2.27631	1.33995	0.936358		521.94	2.24976	2.19374	2.25611	2.2332	1.61467	0.618539		521.94	1.12241	1.20552	1.23573	1.18788	1.2633	-0.0754176
522.98	1.55396	1.22864	1.12177	1.30145		522.98	0.895857	1.38257	1.34484	1.20775		522.98	1.88522	1.17057	1.24695	1.43425		522.98	1.31072	1.1483	1.12977	1.19626	1.30145	-0.10519		522.98	2.33949	2.29204	2.231	2.28751	1.20775	1.07975		522.98	2.18315	2.32855	2.08284	2.19818	1.43425	0.763932		522.98	1.1031	1.14922	1.2498	1.16737	1.30145	-0.134082
524.02	1.18029	1.39121	0.853	1.1415		524.02	0.665225	1.35908	1.5804	1.20157		524.02	1.38825	1.03836	1.19332	1.20664		524.02	1.13785	1.15334	1.23587	1.17569	1.1415	0.0341906		524.02	2.09324	2.02609	2.12589	2.08174	1.20157	0.880172		524.02	2.1468	2.13868	2.28529	2.19026	1.20664	0.983614		524.02	1.17198	1.1241	1.16773	1.1546	1.1415	0.0131056
525.07	0.930016	1.0138	1.06294	1.00225		525.07	0.956238	0.740867	1.33274	1.00995		525.07	1.18534	0.802384	1.58085	1.18953		525.07	1.29825	1.17784	1.24805	1.24138	1.00225	0.23913		525.07	2.16884	2.16968	2.20925	2.18259	1.00995	1.17264		525.07	2.11224	2.14194	2.22958	2.16125	1.18953	0.971729		525.07	0.865898	1.15229	1.18845	1.06888	1.00225	0.0666303
525.97	1.87815	0.673363	1.19305	1.24819		525.97	1.34266	1.48491	1.39696	1.40818		525.97	1.35958	1.35105	1.36077	1.35713		525.97	1.25864	1.31142	1.22208	1.26405	1.24819	0.0158581		525.97	1.92298	2.09494	2.01425	2.01073	1.40818	0.602548		525.97	2.11366	1.90816	2.07599	2.0326	1.35713	0.675471		525.97	1.00972	1.13052	1.03298	1.05774	1.24819	-0.190447
527.01	1.27035	0.566316	1.23741	1.02469		527.01	0.790425	0.453386	0.560664	0.601492		527.01	0.834399	1.55228	1.57259	1.31976		527.01	1.27232	1.10268	1.17671	1.1839	1.02469	0.159207		527.01	2.06376	1.97151	1.95673	1.99734	0.601492	1.39584		527.01	2.18097	1.75243	2.01127	1.98155	1.31976	0.661798		527.01	0.957661	1.02455	1.20951	1.06391	1.02469	0.0392112
528.05	0.458033	0.402808	1.27505	0.711962		528.05	1.30459	0.977742	0.773823	1.01872		528.05	1.01368	0.777691	1.07199	0.954456		528.05	1.0826	1.08758	1.14951	1.10656	0.711962	0.394602		528.05	1.97795	1.89758	1.92232	1.93262	1.01872	0.913897		528.05	1.95249	1.98715	2.01102	1.98355	0.954456	1.02909		528.05	1.01438	1.04662	1.04437	1.03512	0.711962	0.323161
528.95	0.911785	0.721861	1.0349	0.889515		528.95	0.623053	0.951688	1.07042	0.881721		528.95	0.927037	1.09105	1.54666	1.18825		528.95	0.959504	1.06144	1.15715	1.05936	0.889515	0.169848		528.95	1.737	1.86869	1.92581	1.84384	0.881721	0.962115		528.95	1.82161	2.05667	1.97828	1.95218	1.18825	0.763937		528.95	1.03715	1.04122	1.07238	1.05025	0.889515	0.160735
530	1.02133	0.554201	0.842223	0.805917		530	0.275012	0.894404	1.1583	0.775906		530	0.936278	0.949084	0.669643	0.851668		530	1.01392	1.08276	1.00697	1.03455	0.805917	0.228634		530	1.83746	1.77771	1.82249	1.81255	0.775906	1.03665		530	1.89877	1.82246	1.78525	1.8355	0.851668	0.983828		530	0.816654	0.894319	0.922929	0.877967	0.805917	0.0720501
531.02	1.1672	0.511858	1.21924	0.966101		531.02	0.954413	0.986572	0.772201	0.904395		531.02	1.27212	1.04252	0.637312	0.983984		531.02	0.886832	1.03989	1.08043	1.00238	0.966101	0.0362845		531.02	1.62707	1.85871	1.77827	1.75468	0.904395	0.85029		531.02	1.95853	1.68113	1.62193	1.75386	0.983984	0.769879		531.02	0.969323	0.926978	1.14367	1.01332	0.966101	0.0472232
532.05	1.07551	0.876475	0.90775	0.953246		532.05	0.621048	0.701603	0.772286	0.698312		532.05	1.02477	1.27764	1.16803	1.15681		532.05	0.898268	1.0845	0.999405	0.994059	0.953246	0.0408132		532.05	1.72703	1.78946	1.61982	1.71211	0.698312	1.01379		532.05	1.69993	1.81968	1.86169	1.79376	1.15681	0.636954		532.05	0.621212	0.802146	0.757107	0.726822	0.953246	-0.226424
532.94	0.934634	0.289335	0.682555	0.635508		532.94	0.701713	1.04028	0.756738	0.832911		532.94	1.07679	1.35931	1.17227	1.20279		532.94	0.93351	1.04581	0.968992	0.982772	0.635508	0.347264		532.94	1.62003	1.76831	1.44556	1.6113	0.832911	0.778392		532.94	1.56579	1.69419	1.51375	1.59124	1.20279	0.388454		532.94	0.87045	0.858897	0.832381	0.853909	0.635508	0.218401
533.97	0.580686	0.611009	0.74091	0.644202		533.97	0.742985	0.401929	1.13494	0.759953		533.97	1.46899	1.40552	0.554939	1.14315		533.97	0.861409	0.937688	0.966414	0.921837	0.644202	0.277635		533.97	1.59234	1.69986	1.65004	1.64741	0.759953	0.887458		533.97	1.71052	1.80765	1.73185	1.75001	1.14315	0.606857		533.97	0.919217	0.840165	0.846847	0.868743	0.644202	0.224541
535	0.115121	0.165517	0.875657	0.385432		535	0.864454	1.16117	0.580754	0.868793		535	1.03587	0.87806	0.229358	0.71443		535	0.906497	0.944076	0.902109	0.917561	0.385432	0.532129		535	1.54062	1.45581	1.4127	1.46971	0.868793	0.600915		535	1.59689	1.5061	1.59899	1.56733	0.71443	0.852895		535	0.794292	0.755706	0.918604	0.822867	0.385432	0.437436
536.02	1.05951	0.607433	1.44051	1.03582		536.02	0.937414	0.116638	0.702124	0.585392		536.02	0.750751	1.21715	1.2078	1.05857		536.02	0.914224	0.695094	0.99609	0.868469	1.03582	-0.167347		536.02	1.55455	1.47907	1.42257	1.48539	0.585392	0.900002		536.02	1.60558	1.69049	1.51938	1.60515	1.05857	0.546583		536.02	0.727902	0.793913	0.754502	0.758773	1.03582	-0.277044
537.05	0.542267	0.567183	0.682477	0.597309		537.05	1.03229	0.639944	0.793876	0.822036		537.05	1.08671	1.1422	0.783348	1.00409		537.05	0.789498	0.915638	0.665796	0.790311	0.597309	0.193002		537.05	1.26077	1.53382	1.40516	1.39992	0.822036	0.57788		537.05	1.63405	1.47011	1.48207	1.52874	1.00409	0.524658		537.05	0.867538	0.830766	0.712758	0.803688	0.597309	0.206379
537.94	0.559003	0.285404	0.450857	0.431755		537.94	0.680504	0.823588	1.22107	0.908387		537.94	1.77366	0.672608	0.618082	1.02145		537.94	0.898999	0.784275	0.848005	0.843759	0.431755	0.412005		537.94	1.4304	1.41204	1.25521	1.36588	0.908387	0.457498		537.94	1.57683	1.38116	1.4467	1.46823	1.02145	0.44678		537.94	0.538436	0.825934	0.72321	0.69586	0.431755	0.264106
538.97	1.06443	0.684658	0.693601	0.814228		538.97	0.675524	0.288934	1.05544	0.673299		538.97	0.733179	1.07533	0.622348	0.810286		538.97	0.682845	0.859581	0.8001	0.780842	0.814228	-0.0333864		538.97	1.36545	1.5464	1.33817	1.41667	0.673299	0.743376		538.97	1.42189	1.63616	1.31483	1.45763	0.810286	0.647344		538.97	0.886208	0.673812	0.834989	0.798336	0.814228	-0.0158922
540	1.28071	1.29141	0.706922	1.09301		540	0.493502	0.676094	1.0585	0.742698		540	0.727558	1.36776	0.275118	0.790147		540	0.859047	0.833986	0.749311	0.814115	1.09301	-0.278898		540	1.2299	1.37617	1.38534	1.33047	0.742698	0.587773		540	1.38654	1.26651	1.35363	1.33556	0.790147	0.545411		540	0.824008	0.839557	0.675483	0.779682	1.09301	-0.313331
541.02	0.507242	0.449161	0.342603	0.433002		541.02	0.785194	1.24745	0.839725	0.957455		541.02	0.853971	1.0499	0.745327	0.883065		541.02	0.782135	0.697191	0.850053	0.77646	0.433002	0.343458		541.02	1.32189	1.35581	1.3864	1.3547	0.957455	0.397245		541.02	1.33435	1.35923	1.34273	1.34544	0.883065	0.462372		541.02	0.614872	0.57843	0.660001	0.617768	0.433002	0.184766
542.05	0.893755	0.287241	0.449767	0.543587		542.05	0.398588	0.388285	0.332465	0.373113		542.05	0.723307	0.562936	0.573263	0.619836		542.05	0.667325	0.899944	0.693507	0.753592	0.543587	0.210004		542.05	1.24514	1.19563	1.30032	1.24703	0.373113	0.873918		542.05	1.38502	1.3867	1.31867	1.36346	0.619836	0.743629		542.05	0.77101	0.500311	0.671558	0.647626	0.543587	0.104039
542.94	0.337572	0.507271	0.390647	0.41183		542.94	0.223851	0.516648	0.841704	0.527401		542.94	0.168265	1.2345	1.11334	0.838701		542.94	0.820524	0.634541	0.811552	0.755539	0.41183	0.343709		542.94	1.28697	1.33571	1.08489	1.23585	0.527401	0.708453		542.94	1.20357	1.40552	1.408	1.33903	0.838701	0.500326		542.94	0.600369	0.689787	0.689356	0.659837	0.41183	0.248008
543.97	0.510291	0.275437	0.172781	0.319503		543.97	0.33977	0.716609	0.347484	0.467954		543.97	0.573197	0	1.30341	0.625536		543.97	0.730302	0.797519	0.7601	0.76264	0.319503	0.443137		543.97	1.23037	1.1769	1.18868	1.19865	0.467954	0.730699		543.97	1.25653	1.34579	1.3631	1.32181	0.625536	0.696271		543.97	0.55606	0.622285	0.598124	0.592157	0.319503	0.272654
545	0.619753	0.0547256	0.27818	0.317553		545	0.440262	0.571821	0.573625	0.528569		545	0.443484	0.572279	0	0.338587		545	0.671724	0.569462	0.606988	0.616058	0.317553	0.298505		545	1.17489	1.1493	1.14458	1.15625	0.528569	0.627684		545	1.32929	1.17317	1.26576	1.25607	0.338587	0.917485		545	0.633638	0.717443	0.685157	0.678746	0.317553	0.361193
546.02	0.524353	0.3885	0.115214	0.342689		546.02	1.07746	0.452233	0.22309	0.584262		546.02	0.671329	0.934689	0.971984	0.859334		546.02	0.627293	0.708852	0.736513	0.690886	0.342689	0.348196		546.02	1.34596	1.08857	1.05654	1.16369	0.584262	0.579427		546.02	1.23009	1.31019	1.26905	1.26978	0.859334	0.410441		546.02	0.488675	0.632527	0.718216	0.613139	0.342689	0.27045
547.05	0.565803	0.721381	0.520894	0.602692		547.05	0.624929	0.917431	0.71409	0.75215		547.05	0.296665	0.989174	1.08096	0.788932		547.05	0.700836	0.713239	0.648606	0.68756	0.602692	0.0848679		547.05	1.12999	1.20831	1.23134	1.18988	0.75215	0.437728		547.05	1.21653	1.1687	1.24137	1.20887	0.788932	0.419936		547.05	0.535126	0.630899	0.745898	0.637308	0.602692	0.0346152
547.94	0.633714	0.34642	0.0565163	0.34555		547.94	0.458348	0.695692	0.337952	0.497331		547.94	0.397231	0.439126	0.441525	0.425961		547.94	0.630762	0.731429	0.526606	0.629599	0.34555	0.284049		547.94	1.07942	1.04397	1.14755	1.09031	0.497331	0.592982		547.94	1.19456	1.30057	1.22069	1.23861	0.425961	0.812647		547.94	0.633961	0.606757	0.6267	0.622473	0.34555	0.276923
548.97	0.462107	0.395749	0.357037	0.404964		548.97	0.570581	0.446304	0.666112	0.560999		548.97	0.978793	0.169856	0.280426	0.476358		548.97	0.621109	0.571372	0.60964	0.600707	0.404964	0.195743		548.97	1.01462	1.02118	1.02527	1.02036	0.560999	0.45936		548.97	1.25895	1.07145	0.968595	1.09967	0.476358	0.623307		548.97	0.698005	0.371642	0.499654	0.523101	0.404964	0.118136
550	0.174408	0.461042	0.793066	0.476172		550	1.07637	0.95953	0.615144	0.88368		550	0.112051	0.556917	1.12867	0.599212		550	0.718073	0.569601	0.536822	0.608166	0.476172	0.131993		550	0.983938	1.17214	1.09478	1.08362	0.88368	0.199939		550	1.09325	1.01649	1.10523	1.07166	0.599212	0.472448		550	0.635135	0.589896	0.616639	0.61389	0.476172	0.137718
551.04	0.636758	0.394989	0.289385	0.440378		551.04	0.745285	0.984366	0.780336	0.836662		551.04	-0.337154	0.45354	0.330415	0.148934		551.04	0.455085	0.729441	0.547143	0.577223	0.440378	0.136845		551.04	0.899417	1.31418	1.17546	1.12968	0.836662	0.293022		551.04	1.0767	1.28499	1.23087	1.19752	0.148934	1.04859		551.04	0.441861	0.683255	0.568238	0.564451	0.440378	0.124074
551.94	0.0571657	0.556019	0.39678	0.336655		551.94	0.349284	0.499667	0.623795	0.490915		551.94	1.07163	0.219804	0.669643	0.653692		551.94	0.669721	0.634389	0.52133	0.60848	0.336655	0.271825		551.94	0.983903	1.10161	0.96803	1.01785	0.490915	0.526933		551.94	1.02745	1.09986	1.06058	1.06263	0.653692	0.408939		551.94	0.7136	0.676565	0.648015	0.679393	0.336655	0.342738
552.98	0.982148	0.336379	0.455555	0.591361		552.98	1.07985	0.446354	0.691802	0.739336		552.98	0.3941	0.0546269	0.603269	0.350665		552.98	0.582355	0.606229	0.638032	0.608872	0.591361	0.017511		552.98	0.940363	0.997519	1.20151	1.04646	0.739336	0.307128		552.98	1.12658	0.971103	0.982125	1.0266	0.350665	0.675939		552.98	0.451851	0.437496	0.409343	0.432896	0.591361	-0.158464
554.02	0.808734	0.610806	0.231147	0.550229		554.02	0.469181	0.397028	1.13707	0.667761		554.02	0.950783	0.608172	0.446254	0.668403		554.02	0.700723	0.663587	0.542117	0.635476	0.550229	0.0852465		554.02	1.02594	0.862133	0.980745	0.956273	0.667761	0.288512		554.02	1.03352	1.03899	1.09191	1.05481	0.668403	0.386404		554.02	0.493563	0.487252	0.451196	0.477337	0.550229	-0.0728922
555.07	0.722543	0.878445	0.762016	0.787668		555.07	0.850823	0.572017	1.08004	0.834292		555.07	0.565643	0.329363	1.05392	0.649641		555.07	0.632233	0.54527	0.648434	0.608646	0.787668	-0.179023		555.07	1.00853	0.950951	0.998961	0.986147	0.834292	0.151855		555.07	0.914483	0.909397	0.97526	0.933047	0.649641	0.283406		555.07	0.457943	0.547457	0.560468	0.521956	0.787668	-0.265712
555.97	0.517688	0.496305	0.821934	0.611976		555.97	0.868659	1.83537	0.509944	1.07133		555.97	1.09343	1.27558	0.364476	0.911164		555.97	0.533476	0.544164	0.571109	0.549583	0.611976	-0.0623927		555.97	1.09367	0.968896	1.02553	1.02937	1.07133	-0.0419593		555.97	1.10741	0.994431	1.04731	1.04972	0.911164	0.138553		555.97	0.569613	0.486345	0.511637	0.522531	0.611976	-0.0894442
557.01	-0.510031	0.829279	0.169693	0.16298		557.01	0.89729	0.882405	1.17279	0.984162		557.01	0.728455	0.902018	0.458321	0.696265		557.01	0.497939	0.665047	0.529848	0.564278	0.16298	0.401298		557.01	1.0206	1.03671	1.00354	1.02028	0.984162	0.0361226		557.01	0.942389	1.064	0.932092	0.979494	0.696265	0.283229		557.01	0.38075	0.46024	0.576073	0.472355	0.16298	0.309374
558.05	0.522527	0.667854	0.390364	0.526915		558.05	1.31024	1.47401	1.2215	1.33525		558.05	0.401629	0.851112	1.52594	0.926228		558.05	0.57454	0.460491	0.644255	0.559762	0.526915	0.0328473		558.05	0.961102	1.20788	1.02668	1.06522	1.33525	-0.270029		558.05	0.930902	0.952295	0.8769	0.920033	0.926228	-0.00619493		558.05	0.591549	0.519711	0.445763	0.519008	0.526915	-0.00790684
558.95	0.295229	0.783567	0.679386	0.586061		558.95	0.810185	1.7184	1.24275	1.25711		558.95	1.2532	1.11495	0.453978	0.940711		558.95	0.568578	0.551254	0.531686	0.550506	0.586061	-0.0355551		558.95	1.04354	1.01434	0.958724	1.00553	1.25711	-0.251579		558.95	0.949107	1.00808	1.01037	0.989186	0.940711	0.0484752		558.95	0.481344	0.55113	0.531867	0.521447	0.586061	-0.064614
560	1.06452	0.940526	0.967668	0.990905		560	2.02114	2.01907	1.95346	1.99789		560	1.35234	1.27977	1.23485	1.28898		560	0.381367	0.663354	0.542868	0.529196	0.990905	-0.461709		560	0.978763	0.968822	1.14437	1.03065	1.99789	-0.967237		560	1.06643	0.942448	0.947692	0.985522	1.28898	-0.303463		560	0.566757	0.47129	0.519573	0.519206	0.990905	-0.471699
561.02	0.832145	0.219527	0.295718	0.44913		561.02	2.0255	2.0723	2.57732	2.22504		561.02	1.10914	1.287	1.67964	1.35859		561.02	0.655201	0.592607	0.695231	0.64768	0.44913	0.19855		561.02	1.18839	1.08273	1.07519	1.11544	2.22504	-1.1096		561.02	1.05001	1.16592	0.948876	1.05493	1.35859	-0.303658		561.02	0.496672	0.503291	0.583786	0.527916	0.44913	0.0787864
562.05	0.862267	0.117461	0.2925	0.424076		562.05	2.7922	2.42869	2.97435	2.73175		562.05	1.16427	1.38099	1.65223	1.39916		562.05	0.673984	0.592828	0.593479	0.620097	0.424076	0.196021		562.05	1.20815	1.16334	1.23157	1.20102	2.73175	-1.53073		562.05	1.00264	1.12723	0.975177	1.03502	1.39916	-0.364147		562.05	0.522825	0.509976	0.547239	0.52668	0.424076	0.102604
562.94	0.457247	0.740066	0.0560224	0.417779		562.94	2.53207	2.64581	2.83222	2.67004		562.94	0.773481	1.8218	1.38061	1.3253		562.94	0.656323	0.577627	0.676785	0.636912	0.417779	0.219133		562.94	1.17311	1.37792	1.19544	1.24882	2.67004	-1.42122		562.94	1.14898	0.936595	1.12851	1.07136	1.3253	-0.253935		562.94	0.685204	0.557343	0.572945	0.605164	0.417779	0.187385
563.97	0.801741	0.385675	0.702247	0.629888		563.97	2.49137	3.22581	2.8022	2.83979		563.97	0.715426	1.02052	1.39893	1.04496		563.97	0.495713	0.55059	0.532448	0.52625	0.629888	-0.103637		563.97	1.25206	1.19149	1.28822	1.24392	2.83979	-1.59587		563.97	1.29245	1.01003	0.99757	1.10002	1.04496	0.0550573		563.97	0.589346	0.511712	0.731363	0.610807	0.629888	-0.0190807
565	0.486944	0.116191	0.344313	0.315816		565	1.81457	2.7678	2.97858	2.52032		565	1.73041	1.28062	1.54648	1.51917		565	0.645604	0.596051	0.619743	0.620466	0.315816	0.30465		565	1.38412	1.27874	1.37689	1.34658	2.52032	-1.17373		565	1.00042	1.03124	1.02166	1.01777	1.51917	-0.5014		565	0.616843	0.586795	0.512846	0.572161	0.315816	0.256345
566.02	0.0600312	0.463258	0.394833	0.306041		566.02	2.31812	1.93776	2.69784	2.31791		566.02	0.973877	0.883783	1.24062	1.03276		566.02	0.478482	0.6567	0.552079	0.562421	0.306041	0.25638		566.02	1.51033	1.35787	1.53519	1.4678	2.31791	-0.850111		566.02	1.14079	0.963196	1.02874	1.04424	1.03276	0.0114811		566.02	0.859131	0.598688	0.496598	0.651472	0.306041	0.345432
567.05	0.469208	0.666185	0.63222	0.589205		567.05	1.55172	1.23339	1.23353	1.33955		567.05	0.968827	0.831163	0.904721	0.90157		567.05	0.540129	0.704451	0.711983	0.652188	0.589205	0.062983		567.05	1.33349	1.47576	1.31566	1.37497	1.33955	0.035422		567.05	1.22693	0.99809	1.13474	1.11992	0.90157	0.218351		567.05	0.553243	0.712971	0.650553	0.638922	0.589205	0.0497175
567.94	0.632402	0.728495	0.403435	0.588111		567.94	1.36108	1.75418	1.72731	1.61419		567.94	0.653097	0.733386	0.716609	0.701031		567.94	0.750136	0.520504	0.519856	0.596832	0.588111	0.00872138		567.94	1.71143	1.60466	1.48078	1.59895	1.61419	-0.0152365		567.94	1.12981	1.20959	1.15327	1.16422	0.701031	0.463193		567.94	0.649535	0.563208	0.511541	0.574761	0.588111	-0.0133495
568.97	0.415924	1.03229	0.794867	0.747693		568.97	1.05867	0.839228	0.703482	0.867128		568.97	0.391346	0.842223	1.00722	0.746929		568.97	0.727436	0.587943	0.72934	0.681573	0.747693	-0.0661199		568.97	1.61678	1.45935	1.40142	1.49252	0.867128	0.625393		568.97	1.09642	1.09862	0.963332	1.05279	0.746929	0.305862		568.97	0.569034	0.675169	0.612315	0.618839	0.747693	-0.128854
570	-0.288784	0.226745	0.794867	0.244276		570	0.835701	0.566861	0.172255	0.524939		570	0.786208	-0.498808	0.555155	0.280851		570	0.682584	0.691501	0.600143	0.658076	0.244276	0.4138		570	1.74432	1.50712	1.5869	1.61278	0.524939	1.08784		570	1.25016	1.22972	1.23354	1.23781	0.280851	0.956956		570	0.589469	0.533228	0.557294	0.559997	0.244276	0.315721
571.01	0.660248	0.275452	0.229516	0.388405		571.01	0.172414	0.798768	0.445063	0.472081		571.01	0.401837	0.913764	0.339712	0.551771		571.01	0.691085	0.772455	0.678869	0.714136	0.388405	0.325731		571.01	1.83641	1.68665	1.7007	1.74125	0.472081	1.26917		571.01	1.08575	1.29865	1.22243	1.20228	0.551771	0.650507		571.01	0.607995	0.64647	0.606091	0.620185	0.388405	0.23178
572.02	0.0570548	0.338314	0.516262	0.303877		572.02	0.784138	0.642373	0.391915	0.606142		572.02	0.733717	0.774979	0.279955	0.596217		572.02	0.613221	0.632217	0.645826	0.630422	0.303877	0.326545		572.02	2.00814	1.64583	1.71689	1.79029	0.606142	1.18414		572.02	1.17173	1.31022	1.07855	1.18683	0.596217	0.590613		572.02	0.801057	0.749438	0.525184	0.691893	0.303877	0.388016
573.04	-0.23596	0.624397	-0.0575109	0.110309		573.04	-0.111006	0.534982	0.713776	0.379251		573.04	0.340754	0.277994	0.460352	0.3597		573.04	0.742971	0.799137	0.695307	0.745805	0.110309	0.635497		573.04	1.59155	1.58836	1.68592	1.62194	0.379251	1.24269		573.04	1.3387	1.24005	1.3042	1.29432	0.3597	0.934619		573.04	0.542682	0.672344	0.778932	0.664653	0.110309	0.554344
574.05	0.347725	0.0558503	0.336266	0.246614		574.05	0.28319	0.912877	1.15627	0.784112		574.05	0.405046	0.493313	0.292689	0.397016		574.05	0.744048	0.649798	0.674941	0.689596	0.246614	0.442982		574.05	1.61764	1.63353	1.48625	1.57914	0.784112	0.795027		574.05	1.3302	1.31103	1.23091	1.29071	0.397016	0.893699		574.05	0.609434	0.488165	0.574692	0.55743	0.246614	0.310816
575.07	0.114502	0.226027	0.881264	0.407264		575.07	0.746226	0.861425	0.672948	0.7602		575.07	0	0.44368	0.684658	0.376113		575.07	0.570815	0.48415	0.549856	0.53494	0.407264	0.127676		575.07	1.45392	1.43614	1.43304	1.44103	0.7602	0.680832		575.07	1.25849	1.21716	1.30411	1.25992	0.376113	0.88381		575.07	0.392805	0.452358	0.692573	0.512579	0.407264	0.105314
575.94	0.228571	0.280081	0.289168	0.26594		575.94	0.739224	0.282199	1.00632	0.675914		575.94	0.286418	0.826082	0.626388	0.579629		575.94	0.626889	0.669665	0.478976	0.591843	0.26594	0.325903		575.94	1.31022	1.35416	1.23986	1.30141	0.675914	0.625499		575.94	1.06499	1.11186	1.06013	1.07899	0.579629	0.499363		575.94	0.368431	0.586093	0.435367	0.463297	0.26594	0.197357
576.95	0.334076	0.524567	0.114123	0.324255		576.95	0.735045	0.521588	0.50406	0.586898		576.95	0.456178	0.167411	0.0556297	0.226406		576.95	0.488894	0.560348	0.604877	0.551373	0.324255	0.227118		576.95	1.17355	1.30195	1.17084	1.21545	0.586898	0.628549		576.95	1.13086	1.24196	1.11006	1.16096	0.226406	0.93455		576.95	0.470222	0.403587	0.441306	0.438372	0.324255	0.114116
577.97	0.342661	0.168738	0.115467	0.208956		577.97	0.345443	0.622454	0	0.322632		577.97	0.558847	0.808361	0.336606	0.567938		577.97	0.603229	0.480411	0.598757	0.560799	0.208956	0.351843		577.97	1.17865	1.3017	1.21526	1.23187	0.322632	0.909238		577.97	1.08016	1.24132	1.18019	1.16722	0.567938	0.599287		577.97	0.489942	0.501065	0.421768	0.470925	0.208956	0.26197
578.98	0.115009	0.61829	0.400366	0.377888		578.98	0.562525	0.115707	0.451009	0.376414		578.98	0.17002	0.22453	0.792393	0.395648		578.98	0.583431	0.526289	0.474104	0.527941	0.377888	0.150053		578.98	1.03245	1.23068	1.04868	1.10394	0.376414	0.727523		578.98	1.2125	1.13292	1.23131	1.19224	0.395648	0.796596		578.98	0.502178	0.530377	0.265668	0.432741	0.377888	0.0548528
580	0.684229	-0.113552	0.964101	0.511592		580	0.619963	0.284317	0.39604	0.43344		580	0.979658	0.280269	0.448581	0.569503		580	0.667334	0.395351	0.51181	0.524832	0.511592	0.0132391		580	1.38195	1.23446	1.23606	1.28416	0.43344	0.850718		580	1.20331	1.22745	1.26672	1.23249	0.569503	0.662991		580	0.530367	0.489335	0.384482	0.468061	0.511592	-0.0435311
581.02	0.0575904	0.511945	0.712915	0.427484		581.02	0.626816	0.233318	0.17449	0.344875		581.02	0.797812	0.801099	0.675486	0.758132		581.02	0.516194	0.525607	0.538952	0.526918	0.427484	0.0994343		581.02	1.32961	1.40319	1.19913	1.31064	0.344875	0.965766		581.02	1.43042	1.28041	1.24479	1.31854	0.758132	0.560406		581.02	0.509486	0.62391	0.539503	0.557633	0.427484	0.130149
582.05	0.446653	0.168501	0.342466	0.319207		582.05	0.756914	0.448581	1.13193	0.77914		582.05	0.349589	0.0558534	0.558005	0.321149		582.05	0.546854	0.463655	0.499875	0.503461	0.319207	0.184255		582.05	1.50424	1.37253	1.25954	1.37877	0.77914	0.59963		582.05	1.36583	1.2999	1.25596	1.30723	0.321149	0.986079		582.05	0.524601	0.646872	0.614497	0.595323	0.319207	0.276117
582.94	0	0.221349	0.225683	0.149011		582.94	0.5576	0	0.66379	0.40713		582.94	0.22604	0.112473	0.500083	0.279532		582.94	0.606754	0.63704	0.590297	0.611364	0.149011	0.462353		582.94	1.35193	1.43021	1.35489	1.37901	0.40713	0.971879		582.94	1.56522	1.33696	1.46703	1.45641	0.279532	1.17687		582.94	0.491352	0.67317	0.590601	0.585041	0.149011	0.43603
583.97	0.733055	0.387554	-0.231522	0.296362		583.97	0.666593	0.973877	0.388242	0.676237		583.97	0.671216	0.622102	0.389495	0.560937		583.97	0.698994	0.628673	0.505459	0.611042	0.296362	0.314679		583.97	1.6937	1.4242	1.398	1.5053	0.676237	0.829062		583.97	1.5482	1.60313	1.55586	1.56906	0.560937	1.00813		583.97	0.661329	0.532975	0.433209	0.542504	0.296362	0.246142
585	0.533681	0.355724	0.44618	0.445195		585	0.768218	0.44116	0.894454	0.701277		585	0.898372	0.666297	0.446578	0.670415		585	0.614242	0.77779	0.687784	0.693272	0.445195	0.248077		585	1.62858	1.62466	1.82383	1.69236	0.701277	0.991081		585	1.80083	1.66544	1.72026	1.72884	0.670415	1.05843		585	0.582983	0.508479	0.637251	0.576238	0.445195	0.131043
586.02	0.231107	-0.168767	0.114561	0.0589669		586.02	0.561325	0.768776	0.619963	0.650021		586.02	-0.625178	0	0.394255	-0.0769742		586.02	0.640169	0.889895	0.614998	0.715021	0.0589669	0.656054		586.02	1.7447	1.89772	1.77336	1.80526	0.650021	1.15524		586.02	1.95988	1.5763	1.75485	1.76368	-0.0769742	1.84065		586.02	0.751828	0.527239	0.717298	0.665455	0.0589669	0.606488
587.05	-0.49033	0.572279	0.70922	0.263723		587.05	0.885217	1.01747	0.92673	0.943138		587.05	-0.112196	0.726054	0.116252	0.24337		587.05	0.790239	0.888552	0.61788	0.765557	0.263723	0.501834		587.05	1.98131	2.13257	1.97777	2.03055	0.943138	1.08741		587.05	1.98863	1.97533	1.65864	1.8742	0.24337	1.63083		587.05	0.749411	0.662333	0.865694	0.759146	0.263723	0.495423
587.94	0.402368	0.399817	0.349569	0.383918		587.94	0.782735	0.675295	0.967173	0.808401		587.94	0.452899	-0.166463	0.287175	0.191203		587.94	0.957482	0.986053	0.936891	0.960142	0.383918	0.576224		587.94	2.11692	2.22813	2.1158	2.15362	0.808401	1.34522		587.94	2.05795	2.17926	2.0907	2.1093	0.191203	1.9181		587.94	0.594876	0.823212	0.734928	0.717672	0.383918	0.333754
588.97	0.166426	-0.341725	-0.285079	-0.153459		588.97	0.172702	1.49799	0.88574	0.852145		588.97	0.45696	0.226835	0.283752	0.322516		588.97	0.966605	0.881512	1.03104	0.95972	-0.153459	1.11318		588.97	2.12073	2.25208	2.09584	2.15622	0.852145	1.30407		588.97	2.17548	2.01628	2.26857	2.15344	0.322516	1.83093		588.97	0.800541	0.882353	0.917522	0.866805	-0.153459	1.02026
590	0.462829	0.570679	0.0574152	0.363641		590	1.21303	0.397141	1.06205	0.890739		590	0.512062	0.65108	0.685401	0.616181		590	1.05215	1.13191	1.09996	1.09467	0.363641	0.731033		590	2.48893	2.4672	2.44455	2.46689	0.890739	1.57615		590	2.23478	2.39459	2.33186	2.32041	0.616181	1.70423		590	0.993904	0.9307	0.983816	0.969473	0.363641	0.605832
591.01	0.168501	-0.171468	-0.113837	-0.0389344		591.01	0.290985	0.688547	0.444642	0.474725		591.01	0.636059	0.907544	0.167926	0.57051		591.01	1.19048	1.2603	1.4204	1.29039	-0.0389344	1.32933		591.01	2.74519	2.49523	2.515	2.58514	0.474725	2.11042		591.01	2.66612	2.64839	2.57449	2.62967	0.57051	2.05916		591.01	1.18022	1.05562	0.91954	1.05179	-0.0389344	1.09073
592.02	-0.0558472	0.057501	0.403877	0.135177		592.02	0.0569314	0.78851	1.02699	0.624143		592.02	0.350079	0.167907	0.232612	0.250199		592.02	1.55348	1.41145	1.30263	1.42252	0.135177	1.28734		592.02	2.58721	2.68737	2.78056	2.68505	0.624143	2.0609		592.02	2.70605	2.76026	2.82591	2.76407	0.250199	2.51387		592.02	1.3126	1.17672	1.11239	1.20057	0.135177	1.06539
593.04	-0.056392	0.45073	0.227557	0.207298		593.04	0.966733	0.952701	0.784138	0.901191		593.04	0.93212	0.611213	0.671517	0.738283		593.04	1.56061	1.87232	1.53547	1.65613	0.207298	1.44883		593.04	3.00826	3.01709	2.95555	2.99363	0.901191	2.09244		593.04	3.20216	2.79117	3.1248	3.03938	0.738283	2.3011		593.04	1.30067	1.37688	1.41946	1.36567	0.207298	1.15837
594.05	-0.339924	0.170755	-0.17059	-0.113253		594.05	0.745969	0.570972	0.785899	0.700946		594.05	0.391455	1.07637	0.78221	0.75001		594.05	1.84828	1.96088	1.81474	1.87464	-0.113253	1.98789		594.05	3.31846	3.12849	3.13345	3.19347	0.700946	2.49252		594.05	3.01475	3.19526	2.99729	3.0691	0.75001	2.31909		594.05	1.67389	1.54565	1.42427	1.54794	-0.113253	1.66119
595.07	0.662581	0.396511	0	0.35303		595.07	0.286172	0.334132	0.873871	0.498058		595.07	0.405186	0.34626	0.60797	0.453139		595.07	2.26251	2.09266	1.99057	2.11525	0.35303	1.76222		595.07	3.29297	3.29706	3.32451	3.30485	0.498058	2.80679		595.07	3.17218	3.37026	3.19739	3.24661	0.453139	2.79347		595.07	2.1658	1.78551	1.82441	1.92524	0.35303	1.57221
595.94	0.222916	-0.401768	0.580046	0.133731		595.94	0.845451	0.958719	1.09133	0.965166		595.94	0.504739	0.334877	0.514933	0.451517		595.94	2.5097	2.2123	2.2674	2.3298	0.133731	2.19607		595.94	3.60672	3.24804	3.53861	3.46446	0.965166	2.49929		595.94	3.63711	3.45847	3.36807	3.48788	0.451517	3.03637		595.94	2.0798	1.93211	2.05725	2.02305	0.133731	1.88932
596.95	0.580147	0.170136	0.467864	0.406049		596.95	1.12423	0.951262	0.848368	0.974619		596.95	0.400023	0.491508	0.795319	0.562283		596.95	2.61972	2.71241	2.64816	2.6601	0.406049	2.25405		596.95	3.76655	3.57733	3.52201	3.62197	0.974619	2.64735		596.95	3.64522	3.69037	3.43021	3.5886	0.562283	3.02631		596.95	2.49324	2.53259	2.11416	2.38	0.406049	1.97395
597.97	-0.226873	0.501728	0.348169	0.207675		597.97	0.341452	0.794777	0.555864	0.564031		597.97	0.521135	0.780945	0.835236	0.712439		597.97	3.15435	2.97597	2.91556	3.01529	0.207675	2.80762		597.97	3.70724	3.73879	3.8157	3.75391	0.564031	3.18988		597.97	3.98374	4.02605	3.76191	3.9239	0.712439	3.21146		597.97	2.67048	2.56523	2.7551	2.6636	0.207675	2.45592
598.98	0	0.0579072	0.473373	0.177093		598.98	0.900394	1.95751	1.18403	1.34731		598.98	0.631349	-0.0553465	0.667668	0.414557		598.98	3.57025	3.4289	3.28808	3.42908	0.177093	3.25198		598.98	3.86293	3.9418	3.92836	3.91103	1.34731	2.56372		598.98	4.20927	3.88427	3.91683	4.00346	0.414557	3.5889		598.98	3.15419	2.87183	2.93819	2.98807	0.177093	2.81097
600	-0.0551329	0.169463	0.171752	0.0953608		600	0.84856	0.899078	0.611859	0.786499		600	0.349487	0.44155	0.836074	0.54237		600	3.67387	3.7626	3.55079	3.66242	0.0953608	3.56706		600	4.13107	4.0034	4.04406	4.05951	0.786499	3.27301		600	4.16159	4.29206	4.37986	4.27783	0.54237	3.73546		600	3.24978	3.23572	3.19915	3.22821	0.0953608	3.13285
SEC_1						6M Gdn-HCl_1						8M Urea_1						SodAMn_SEC_1								SodAMn_6M Gdn-HCl_1								SodAMn_8M Urea_1								SodMMn_SEC_1
SEC_1						6M Gdn-HCl_1						8M Urea_1						SodAMn_SEC_1								SodAMn_6M Gdn-HCl_1								SodAMn_8M Urea_1								SodMMn_SEC_1
Collection Time: 2025-01-07 16:13:50						Collection Time: 2025-01-07 16:14:56						Collection Time: 2025-01-07 16:16:03						Collection Time: 2025-01-08 13:55:34								Collection Time: 2025-01-08 13:56:40								Collection Time: 2025-01-08 13:57:47								Collection Time: 2025-01-08 14:30:13
Operator Name :						Operator Name :						Operator Name :						Operator Name :								Operator Name :								Operator Name :								Operator Name :
Scan Software Version: 1.1(132)						Scan Software Version: 1.1(132)						Scan Software Version: 1.1(132)						Scan Software Version: 1.1(132)								Scan Software Version: 1.1(132)								Scan Software Version: 1.1(132)								Scan Software Version: 1.1(132)
Parameter List :						Parameter List :						Parameter List :						Parameter List :								Parameter List :								Parameter List :								Parameter List :
Instrument Cary Eclipse						Instrument Cary Eclipse						Instrument Cary Eclipse						Instrument Cary Eclipse								Instrument Cary Eclipse								Instrument Cary Eclipse								Instrument Cary Eclipse
Instrument Serial Number EL07043454						Instrument Serial Number EL07043454						Instrument Serial Number EL07043454						Instrument Serial Number EL07043454								Instrument Serial Number EL07043454								Instrument Serial Number EL07043454								Instrument Serial Number EL07043454
Data mode Fluorescence						Data mode Fluorescence						Data mode Fluorescence						Data mode Fluorescence								Data mode Fluorescence								Data mode Fluorescence								Data mode Fluorescence
Scan mode Emission						Scan mode Emission						Scan mode Emission						Scan mode Emission								Scan mode Emission								Scan mode Emission								Scan mode Emission
X Mode Wavelength (nm)						X Mode Wavelength (nm)						X Mode Wavelength (nm)						X Mode Wavelength (nm)								X Mode Wavelength (nm)								X Mode Wavelength (nm)								X Mode Wavelength (nm)
Start (nm) 280.00						Start (nm) 280.00						Start (nm) 280.00						Start (nm) 280.00								Start (nm) 280.00								Start (nm) 280.00								Start (nm) 280.00
Stop (nm) 600.00						Stop (nm) 600.00						Stop (nm) 600.00						Stop (nm) 600.00								Stop (nm) 600.00								Stop (nm) 600.00								Stop (nm) 600.00
Ex. Wavelength (nm) 280.00						Ex. Wavelength (nm) 280.00						Ex. Wavelength (nm) 280.00						Ex. Wavelength (nm) 280.00								Ex. Wavelength (nm) 280.00								Ex. Wavelength (nm) 280.00								Ex. Wavelength (nm) 280.00
Ex. Slit (nm) 5						Ex. Slit (nm) 5						Ex. Slit (nm) 5						Ex. Slit (nm) 5								Ex. Slit (nm) 5								Ex. Slit (nm) 5								Ex. Slit (nm) 5
Em. Slit (nm) 5						Em. Slit (nm) 5						Em. Slit (nm) 5						Em. Slit (nm) 5								Em. Slit (nm) 5								Em. Slit (nm) 5								Em. Slit (nm) 5
Scan rate (nm/min) 300.00						Scan rate (nm/min) 300.00						Scan rate (nm/min) 300.00						Scan rate (nm/min) 300.00								Scan rate (nm/min) 300.00								Scan rate (nm/min) 300.00								Scan rate (nm/min) 300.00
Data interval (nm) 1.0000						Data interval (nm) 1.0000						Data interval (nm) 1.0000						Data interval (nm) 1.0000								Data interval (nm) 1.0000								Data interval (nm) 1.0000								Data interval (nm) 1.0000
Averaging Time (s) 0.2000						Averaging Time (s) 0.2000						Averaging Time (s) 0.2000						Averaging Time (s) 0.2000								Averaging Time (s) 0.2000								Averaging Time (s) 0.2000								Averaging Time (s) 0.2000
Excitation filter 250 - 395 nm						Excitation filter 250 - 395 nm						Excitation filter 250 - 395 nm						Excitation filter 250 - 395 nm								Excitation filter 250 - 395 nm								Excitation filter 250 - 395 nm								Excitation filter 250 - 395 nm
Emission filter 295 - 1100 nm						Emission filter 295 - 1100 nm						Emission filter 295 - 1100 nm						Emission filter 295 - 1100 nm								Emission filter 295 - 1100 nm								Emission filter 295 - 1100 nm								Emission filter 295 - 1100 nm
PMT voltage (V) Medium						PMT voltage (V) Medium						PMT voltage (V) Medium						PMT voltage (V) Medium								PMT voltage (V) Medium								PMT voltage (V) Medium								PMT voltage (V) Medium
Corrected spectra OFF						Corrected spectra OFF						Corrected spectra OFF						Corrected spectra OFF								Corrected spectra OFF								Corrected spectra OFF								Corrected spectra OFF
Cycle mode ON						Cycle mode ON						Cycle mode ON						Cycle mode ON								Cycle mode ON								Cycle mode ON								Cycle mode ON
No. of scans 3						No. of scans 3						No. of scans 3						No. of scans 3								No. of scans 3								No. of scans 3								No. of scans 3
Time (min) 0.1000						Time (min) 0.1000						Time (min) 0.1000						Time (min) 0.1000								Time (min) 0.1000								Time (min) 0.1000								Time (min) 0.1000
Multicell holder Multicell						Multicell holder Multicell						Multicell holder Multicell						Multicell holder Multicell								Multicell holder Multicell								Multicell holder Multicell								Multicell holder Multicell
Multi zero ON						Multi zero ON						Multi zero ON						Multi zero ON								Multi zero ON								Multi zero ON								Multi zero ON
Method Log :						Method Log :						Method Log :						Method Log :								Method Log :								Method Log :								Method Log :
Method Name : C:\Documents and Settings\Varian\Moje dokumenty\Lorna KW\7.1.2025\controls_600V_5	5_sec	gdn				Method Name : C:\Documents and Settings\Varian\Moje dokumenty\Lorna KW\7.1.2025\controls_600V_5	5_sec	gdn	urea_0701try2.FBSW			Method Name : C:\Documents and Settings\Varian\Moje dokumenty\Lorna KW\7.1.2025\controls_600V_5	5_sec	gdn	urea_0701try2.FBSW			Method Name : C:\Documents and Settings\Varian\Moje dokumenty\Lorna KW\8.1.2025\SodAMn_10uM_SEC	gdn	urea_24h_0801_try1.FBSW						Method Name : C:\Documents and Settings\Varian\Moje dokumenty\Lorna KW\8.1.2025\SodAMn_10uM_SEC	gdn	urea_24h_0801_try1.FBSW						Method Name : C:\Documents and Settings\Varian\Moje dokumenty\Lorna KW\8.1.2025\SodAMn_10uM_SEC	gdn	urea_24h_0801_try1.FBSW						Method Name : C:\Documents and Settings\Varian\Moje dokumenty\Lorna KW\8.1.2025\SodMMn_10uM_SEC	gdn	urea_24h_0801_try1.FBSW
Date/Time stamp: 2025-01-07 16:13:20						Date/Time stamp: 2025-01-07 16:13:50						Date/Time stamp: 2025-01-07 16:13:50						Date/Time stamp: 2025-01-08 13:54:38								Date/Time stamp: 2025-01-08 13:55:34								Date/Time stamp: 2025-01-08 13:55:34								Date/Time stamp: 2025-01-08 14:29:38
Method Modifications:						Method Modifications:						Method Modifications:						Method Modifications:								Method Modifications:								Method Modifications:								Method Modifications:
Overlayed Graphs Changed: 2025-01-07 15:52:59	Old:OFF	New:ON				Overlayed Graphs Changed: 2025-01-07 15:52:59	Old:OFF	New:ON				Overlayed Graphs Changed: 2025-01-07 15:52:59	Old:OFF	New:ON				Overlayed Graphs Changed: 2025-01-08 13:53:01	Old:OFF	New:ON						Overlayed Graphs Changed: 2025-01-08 13:53:01	Old:OFF	New:ON						Overlayed Graphs Changed: 2025-01-08 13:53:01	Old:OFF	New:ON						Overlayed Graphs Changed: 2025-01-08 13:53:01	Old:OFF	New:ON
Emission Filter: Changed: 2025-01-07 15:52:59	Old:Open	New:295 - 1100 nm				Emission Filter: Changed: 2025-01-07 15:52:59	Old:Open	New:295 - 1100 nm				Emission Filter: Changed: 2025-01-07 15:52:59	Old:Open	New:295 - 1100 nm				Emission Filter: Changed: 2025-01-08 13:53:01	Old:Open	New:295 - 1100 nm						Emission Filter: Changed: 2025-01-08 13:53:01	Old:Open	New:295 - 1100 nm						Emission Filter: Changed: 2025-01-08 13:53:01	Old:Open	New:295 - 1100 nm						Emission Filter: Changed: 2025-01-08 13:53:01	Old:Open	New:295 - 1100 nm
Excitation Filter: Changed: 2025-01-07 15:52:59	Old:Auto	New:250 - 395 nm				Excitation Filter: Changed: 2025-01-07 15:52:59	Old:Auto	New:250 - 395 nm				Excitation Filter: Changed: 2025-01-07 15:52:59	Old:Auto	New:250 - 395 nm				Excitation Filter: Changed: 2025-01-08 13:53:01	Old:Auto	New:250 - 395 nm						Excitation Filter: Changed: 2025-01-08 13:53:01	Old:Auto	New:250 - 395 nm						Excitation Filter: Changed: 2025-01-08 13:53:01	Old:Auto	New:250 - 395 nm						Excitation Filter: Changed: 2025-01-08 13:53:01	Old:Auto	New:250 - 395 nm
PMT Volts Changed: 2025-01-07 15:52:59	Old:600	New:400				PMT Volts Changed: 2025-01-07 15:52:59	Old:600	New:400				PMT Volts Changed: 2025-01-07 15:52:59	Old:600	New:400				Cell Changer Changed: 2025-01-08 13:53:01	Old:OFF	New:ON						Cell Changer Changed: 2025-01-08 13:53:01	Old:OFF	New:ON						Cell Changer Changed: 2025-01-08 13:53:01	Old:OFF	New:ON						Cell Changer Changed: 2025-01-08 13:53:01	Old:OFF	New:ON
Scan Control Changed: 2025-01-07 15:52:59	Old:Medium	New:Manual				Scan Control Changed: 2025-01-07 15:52:59	Old:Medium	New:Manual				Scan Control Changed: 2025-01-07 15:52:59	Old:Medium	New:Manual				MultiCell Zero Changed: 2025-01-08 13:53:01	Old:OFF	New:ON						MultiCell Zero Changed: 2025-01-08 13:53:01	Old:OFF	New:ON						MultiCell Zero Changed: 2025-01-08 13:53:01	Old:OFF	New:ON						MultiCell Zero Changed: 2025-01-08 13:53:01	Old:OFF	New:ON
Ave. time (s): Changed: 2025-01-07 15:52:59	Old:0.10000	New:0.20000				Ave. time (s): Changed: 2025-01-07 15:52:59	Old:0.10000	New:0.20000				Ave. time (s): Changed: 2025-01-07 15:52:59	Old:0.10000	New:0.20000				Cell1 Changed: 2025-01-08 13:53:01	Old:OFF	New:ON						Cell1 Changed: 2025-01-08 13:53:01	Old:OFF	New:ON						Cell1 Changed: 2025-01-08 13:53:01	Old:OFF	New:ON						Cell1 Changed: 2025-01-08 13:53:01	Old:OFF	New:ON
Cycle Mode Changed: 2025-01-07 15:52:59	Old:OFF	New:ON				Cycle Mode Changed: 2025-01-07 15:52:59	Old:OFF	New:ON				Cycle Mode Changed: 2025-01-07 15:52:59	Old:OFF	New:ON				Cell2 Changed: 2025-01-08 13:53:01	Old:OFF	New:ON						Cell2 Changed: 2025-01-08 13:53:01	Old:OFF	New:ON						Cell2 Changed: 2025-01-08 13:53:01	Old:OFF	New:ON						Cell2 Changed: 2025-01-08 13:53:01	Old:OFF	New:ON
Cycle number: Changed: 2025-01-07 15:52:59	Old:15	New:3				Cycle number: Changed: 2025-01-07 15:52:59	Old:15	New:3				Cycle number: Changed: 2025-01-07 15:52:59	Old:15	New:3				Cell3 Changed: 2025-01-08 13:53:01	Old:OFF	New:ON						Cell3 Changed: 2025-01-08 13:53:01	Old:OFF	New:ON						Cell3 Changed: 2025-01-08 13:53:01	Old:OFF	New:ON						Cell3 Changed: 2025-01-08 13:53:01	Old:OFF	New:ON
Cycle time (s): Changed: 2025-01-07 15:52:59	Old: 1.0000	New: 0.1000				Cycle time (s): Changed: 2025-01-07 15:52:59	Old: 1.0000	New: 0.1000				Cycle time (s): Changed: 2025-01-07 15:52:59	Old: 1.0000	New: 0.1000				Monitoring device: Changed: 2025-01-08 13:53:01	Old:PCB 150	New:Block						Monitoring device: Changed: 2025-01-08 13:53:01	Old:PCB 150	New:Block						Monitoring device: Changed: 2025-01-08 13:53:01	Old:PCB 150	New:Block						Monitoring device: Changed: 2025-01-08 13:53:01	Old:PCB 150	New:Block
Emission PMT (V): Changed: 2025-01-07 15:52:59	Old: 600	New: 400				Emission PMT (V): Changed: 2025-01-07 15:52:59	Old: 600	New: 400				Emission PMT (V): Changed: 2025-01-07 15:52:59	Old: 600	New: 400				Report Parameters Changed: 2025-01-08 13:53:01	Old:OFF	New:ON						Report Parameters Changed: 2025-01-08 13:53:01	Old:OFF	New:ON						Report Parameters Changed: 2025-01-08 13:53:01	Old:OFF	New:ON						Report Parameters Changed: 2025-01-08 13:53:01	Old:OFF	New:ON
Excitation Wavelength Changed: 2025-01-07 15:52:59	Old: 350.00	New: 280.00				Excitation Wavelength Changed: 2025-01-07 15:52:59	Old: 350.00	New: 280.00				Excitation Wavelength Changed: 2025-01-07 15:52:59	Old: 350.00	New: 280.00				Autoconvert Changed: 2025-01-08 13:53:01	Old:None	New:Ascii with Log						Autoconvert Changed: 2025-01-08 13:53:01	Old:None	New:Ascii with Log						Autoconvert Changed: 2025-01-08 13:53:01	Old:None	New:Ascii with Log						Autoconvert Changed: 2025-01-08 13:53:01	Old:None	New:Ascii with Log
Emission Wavelength Changed: 2025-01-07 15:52:59	Old: 400.00	New: 280.00				Emission Wavelength Changed: 2025-01-07 15:52:59	Old: 400.00	New: 280.00				Emission Wavelength Changed: 2025-01-07 15:52:59	Old: 400.00	New: 280.00				Scan Control Changed: 2025-01-08 13:53:01	Old:Medium	New:Manual						Scan Control Changed: 2025-01-08 13:53:01	Old:Medium	New:Manual						Scan Control Changed: 2025-01-08 13:53:01	Old:Medium	New:Manual						Scan Control Changed: 2025-01-08 13:53:01	Old:Medium	New:Manual
Cell Changer Changed: 2025-01-07 15:54:39	Old:OFF	New:ON				Cell Changer Changed: 2025-01-07 15:54:39	Old:OFF	New:ON				Cell Changer Changed: 2025-01-07 15:54:39	Old:OFF	New:ON				Ave. time (s): Changed: 2025-01-08 13:53:01	Old:0.10000	New:0.20000						Ave. time (s): Changed: 2025-01-08 13:53:01	Old:0.10000	New:0.20000						Ave. time (s): Changed: 2025-01-08 13:53:01	Old:0.10000	New:0.20000						Ave. time (s): Changed: 2025-01-08 13:53:01	Old:0.10000	New:0.20000
MultiCell Zero Changed: 2025-01-07 15:54:39	Old:OFF	New:ON				MultiCell Zero Changed: 2025-01-07 15:54:39	Old:OFF	New:ON				MultiCell Zero Changed: 2025-01-07 15:54:39	Old:OFF	New:ON				Cycle Mode Changed: 2025-01-08 13:53:01	Old:OFF	New:ON						Cycle Mode Changed: 2025-01-08 13:53:01	Old:OFF	New:ON						Cycle Mode Changed: 2025-01-08 13:53:01	Old:OFF	New:ON						Cycle Mode Changed: 2025-01-08 13:53:01	Old:OFF	New:ON
Cell1 Changed: 2025-01-07 15:54:39	Old:OFF	New:ON				Cell1 Changed: 2025-01-07 15:54:39	Old:OFF	New:ON				Cell1 Changed: 2025-01-07 15:54:39	Old:OFF	New:ON				Cycle number: Changed: 2025-01-08 13:53:01	Old:15	New:3						Cycle number: Changed: 2025-01-08 13:53:01	Old:15	New:3						Cycle number: Changed: 2025-01-08 13:53:01	Old:15	New:3						Cycle number: Changed: 2025-01-08 13:53:01	Old:15	New:3
Cell2 Changed: 2025-01-07 15:54:39	Old:OFF	New:ON				Cell2 Changed: 2025-01-07 15:54:39	Old:OFF	New:ON				Cell2 Changed: 2025-01-07 15:54:39	Old:OFF	New:ON				Cycle time (s): Changed: 2025-01-08 13:53:01	Old: 1.0000	New: 0.1000						Cycle time (s): Changed: 2025-01-08 13:53:01	Old: 1.0000	New: 0.1000						Cycle time (s): Changed: 2025-01-08 13:53:01	Old: 1.0000	New: 0.1000						Cycle time (s): Changed: 2025-01-08 13:53:01	Old: 1.0000	New: 0.1000
Cell3 Changed: 2025-01-07 15:54:39	Old:OFF	New:ON				Cell3 Changed: 2025-01-07 15:54:39	Old:OFF	New:ON				Cell3 Changed: 2025-01-07 15:54:39	Old:OFF	New:ON				Max Peak Changed: 2025-01-08 13:53:01	Old:0	New:1						Max Peak Changed: 2025-01-08 13:53:01	Old:0	New:1						Max Peak Changed: 2025-01-08 13:53:01	Old:0	New:1						Max Peak Changed: 2025-01-08 13:53:01	Old:0	New:1
Monitoring device: Changed: 2025-01-07 15:54:39	Old:PCB 150	New:Block				Monitoring device: Changed: 2025-01-07 15:54:39	Old:PCB 150	New:Block				Monitoring device: Changed: 2025-01-07 15:54:39	Old:PCB 150	New:Block				Excitation Wavelength Changed: 2025-01-08 13:53:01	Old: 350.00	New: 280.00						Excitation Wavelength Changed: 2025-01-08 13:53:01	Old: 350.00	New: 280.00						Excitation Wavelength Changed: 2025-01-08 13:53:01	Old: 350.00	New: 280.00						Excitation Wavelength Changed: 2025-01-08 13:53:01	Old: 350.00	New: 280.00
Report Parameters Changed: 2025-01-07 15:54:39	Old:OFF	New:ON				Report Parameters Changed: 2025-01-07 15:54:39	Old:OFF	New:ON				Report Parameters Changed: 2025-01-07 15:54:39	Old:OFF	New:ON				Emission Wavelength Changed: 2025-01-08 13:53:01	Old: 400.00	New: 280.00						Emission Wavelength Changed: 2025-01-08 13:53:01	Old: 400.00	New: 280.00						Emission Wavelength Changed: 2025-01-08 13:53:01	Old: 400.00	New: 280.00						Emission Wavelength Changed: 2025-01-08 13:53:01	Old: 400.00	New: 280.00
Autoconvert Changed: 2025-01-07 15:54:39	Old:None	New:Ascii with Log				Autoconvert Changed: 2025-01-07 15:54:39	Old:None	New:Ascii with Log				Autoconvert Changed: 2025-01-07 15:54:39	Old:None	New:Ascii with Log				Sample1 Changed: 2025-01-08 13:55:23	Old:Sample1	New:SodAMn_SEC						Sample1 Changed: 2025-01-08 13:55:23	Old:Sample1	New:SodAMn_SEC						Sample1 Changed: 2025-01-08 13:55:23	Old:Sample1	New:SodAMn_SEC						Sample1 Changed: 2025-01-08 13:55:23	Old:Sample1	New:SodAMn_SEC
Max Peak Changed: 2025-01-07 15:54:39	Old:0	New:1				Max Peak Changed: 2025-01-07 15:54:39	Old:0	New:1				Max Peak Changed: 2025-01-07 15:54:39	Old:0	New:1				Sample2 Changed: 2025-01-08 13:55:23	Old:Sample2	New:SodAMn_6M Gdn-HCl						Sample2 Changed: 2025-01-08 13:55:23	Old:Sample2	New:SodAMn_6M Gdn-HCl						Sample2 Changed: 2025-01-08 13:55:23	Old:Sample2	New:SodAMn_6M Gdn-HCl						Sample2 Changed: 2025-01-08 13:55:23	Old:Sample2	New:SodAMn_6M Gdn-HCl
Sample1 Changed: 2025-01-07 15:57:26	Old:Sample1	New:SEC				Sample1 Changed: 2025-01-07 15:57:26	Old:Sample1	New:SEC				Sample1 Changed: 2025-01-07 15:57:26	Old:Sample1	New:SEC				Sample3 Changed: 2025-01-08 13:55:23	Old:Sample3	New:SodAMn_8M Urea						Sample3 Changed: 2025-01-08 13:55:23	Old:Sample3	New:SodAMn_8M Urea						Sample3 Changed: 2025-01-08 13:55:23	Old:Sample3	New:SodAMn_8M Urea						Sample3 Changed: 2025-01-08 13:55:23	Old:Sample3	New:SodAMn_8M Urea
Sample2 Changed: 2025-01-07 15:57:26	Old:Sample2	New:6M Gdn-HCl				Sample2 Changed: 2025-01-07 15:57:26	Old:Sample2	New:6M Gdn-HCl				Sample2 Changed: 2025-01-07 15:57:26	Old:Sample2	New:6M Gdn-HCl				Overlayed Graphs Changed: 2025-01-08 13:55:34	Old:ON	New:OFF						Overlayed Graphs Changed: 2025-01-08 13:55:34	Old:ON	New:OFF						Overlayed Graphs Changed: 2025-01-08 13:55:34	Old:ON	New:OFF						Overlayed Graphs Changed: 2025-01-08 13:55:34	Old:ON	New:OFF
Sample3 Changed: 2025-01-07 15:57:26	Old:Sample3	New:8M Urea				Sample3 Changed: 2025-01-07 15:57:26	Old:Sample3	New:8M Urea				Sample3 Changed: 2025-01-07 15:57:26	Old:Sample3	New:8M Urea				End Method Modifications								End Method Modifications								Peak Style Changed: 2025-01-08 13:57:41	Old:Peaks	New:Valleys						Peak Style Changed: 2025-01-08 13:57:41	Old:Peaks	New:Valleys
Overlayed Graphs Changed: 2025-01-07 16:00:38	Old:ON	New:OFF				Overlayed Graphs Changed: 2025-01-07 16:00:38	Old:ON	New:OFF				Overlayed Graphs Changed: 2025-01-07 16:00:38	Old:ON	New:OFF				[Time]	0.0017							[Time]	1.1173							Peak Style Changed: 2025-01-08 13:57:41	Old:Valleys	New:Peaks Valleys						Peak Style Changed: 2025-01-08 13:57:41	Old:Valleys	New:Peaks Valleys
Overlayed Graphs Changed: 2025-01-07 16:10:41	Old:OFF	New:ON				Overlayed Graphs Changed: 2025-01-07 16:10:41	Old:OFF	New:ON				Overlayed Graphs Changed: 2025-01-07 16:10:41	Old:OFF	New:ON																				Peak Style Changed: 2025-01-08 13:57:41	Old:Peaks Valleys	New:Zero Cross						Peak Style Changed: 2025-01-08 13:57:41	Old:Peaks Valleys	New:Zero Cross
PMT Volts Changed: 2025-01-07 16:12:28	Old:400	New:600				PMT Volts Changed: 2025-01-07 16:12:28	Old:400	New:600				PMT Volts Changed: 2025-01-07 16:12:28	Old:400	New:600																				Peak Style Changed: 2025-01-08 13:57:41	Old:Zero Cross	New:Peaks						Peak Style Changed: 2025-01-08 13:57:41	Old:Zero Cross	New:Peaks
Emission PMT (V): Changed: 2025-01-07 16:12:28	Old: 400	New: 600				Emission PMT (V): Changed: 2025-01-07 16:12:28	Old: 400	New: 600				Emission PMT (V): Changed: 2025-01-07 16:12:28	Old: 400	New: 600																				End Method Modifications								Peak Style Changed: 2025-01-08 13:58:23	Old:Peaks	New:Valleys
Overlayed Graphs Changed: 2025-01-07 16:13:50	Old:ON	New:OFF				Overlayed Graphs Changed: 2025-01-07 16:13:50	Old:ON	New:OFF				Overlayed Graphs Changed: 2025-01-07 16:13:50	Old:ON	New:OFF																				[Time]	2.2318							Peak Style Changed: 2025-01-08 13:58:23	Old:Valleys	New:Peaks Valleys
End Method Modifications						End Method Modifications						End Method Modifications																														Peak Style Changed: 2025-01-08 13:58:23	Old:Peaks Valleys	New:Zero Cross
[Time]	0.0017					[Time]	1.1173					[Time]	2.2308																													Peak Style Changed: 2025-01-08 13:58:23	Old:Zero Cross	New:Peaks
																		SodAMn_SEC_2								SodAMn_6M Gdn-HCl_2								SodAMn_8M Urea_2								Peak Style Changed: 2025-01-08 13:58:40	Old:Peaks	New:Valleys
																		SodAMn_SEC_2								SodAMn_6M Gdn-HCl_2								SodAMn_8M Urea_2								Peak Style Changed: 2025-01-08 13:58:40	Old:Valleys	New:Peaks Valleys
SEC_2						6M Gdn-HCl_2						8M Urea_2						Collection Time: 2025-01-08 13:58:54								Collection Time: 2025-01-08 14:00:02								Collection Time: 2025-01-08 14:01:08								Peak Style Changed: 2025-01-08 13:58:40	Old:Peaks Valleys	New:Zero Cross
SEC_2						6M Gdn-HCl_2						8M Urea_2						Operator Name :								Operator Name :								Operator Name :								Peak Style Changed: 2025-01-08 13:58:40	Old:Zero Cross	New:Peaks
Collection Time: 2025-01-07 16:17:10						Collection Time: 2025-01-07 16:18:18						Collection Time: 2025-01-07 16:19:24						Scan Software Version: 1.1(132)								Scan Software Version: 1.1(132)								Scan Software Version: 1.1(132)								Overlayed Graphs Changed: 2025-01-08 14:05:37	Old:OFF	New:ON
Operator Name :						Operator Name :						Operator Name :						Parameter List :								Parameter List :								Parameter List :								Sample1 Changed: 2025-01-08 14:30:01	Old:SodAMn_SEC	New:SodMMn_SEC
Scan Software Version: 1.1(132)						Scan Software Version: 1.1(132)						Scan Software Version: 1.1(132)						Instrument Cary Eclipse								Instrument Cary Eclipse								Instrument Cary Eclipse								Sample2 Changed: 2025-01-08 14:30:01	Old:SodAMn_6M Gdn-HCl	New:SodMMn_6M Gdn-HCl
Parameter List :						Parameter List :						Parameter List :						Instrument Serial Number EL07043454								Instrument Serial Number EL07043454								Instrument Serial Number EL07043454								Sample3 Changed: 2025-01-08 14:30:01	Old:SodAMn_8M Urea	New:SodMMn_8M Urea
Instrument Cary Eclipse						Instrument Cary Eclipse						Instrument Cary Eclipse						Data mode Fluorescence								Data mode Fluorescence								Data mode Fluorescence								Overlayed Graphs Changed: 2025-01-08 14:30:13	Old:ON	New:OFF
Instrument Serial Number EL07043454						Instrument Serial Number EL07043454						Instrument Serial Number EL07043454						Scan mode Emission								Scan mode Emission								Scan mode Emission								End Method Modifications
Data mode Fluorescence						Data mode Fluorescence						Data mode Fluorescence						X Mode Wavelength (nm)								X Mode Wavelength (nm)								X Mode Wavelength (nm)								[Time]	0.0017
Scan mode Emission						Scan mode Emission						Scan mode Emission						Start (nm) 280.00								Start (nm) 280.00								Start (nm) 280.00
X Mode Wavelength (nm)						X Mode Wavelength (nm)						X Mode Wavelength (nm)						Stop (nm) 600.00								Stop (nm) 600.00								Stop (nm) 600.00
Start (nm) 280.00						Start (nm) 280.00						Start (nm) 280.00						Ex. Wavelength (nm) 280.00								Ex. Wavelength (nm) 280.00								Ex. Wavelength (nm) 280.00
Stop (nm) 600.00						Stop (nm) 600.00						Stop (nm) 600.00						Ex. Slit (nm) 5								Ex. Slit (nm) 5								Ex. Slit (nm) 5
Ex. Wavelength (nm) 280.00						Ex. Wavelength (nm) 280.00						Ex. Wavelength (nm) 280.00						Em. Slit (nm) 5								Em. Slit (nm) 5								Em. Slit (nm) 5
Ex. Slit (nm) 5						Ex. Slit (nm) 5						Ex. Slit (nm) 5						Scan rate (nm/min) 300.00								Scan rate (nm/min) 300.00								Scan rate (nm/min) 300.00
Em. Slit (nm) 5						Em. Slit (nm) 5						Em. Slit (nm) 5						Data interval (nm) 1.0000								Data interval (nm) 1.0000								Data interval (nm) 1.0000
Scan rate (nm/min) 300.00						Scan rate (nm/min) 300.00						Scan rate (nm/min) 300.00						Averaging Time (s) 0.2000								Averaging Time (s) 0.2000								Averaging Time (s) 0.2000
Data interval (nm) 1.0000						Data interval (nm) 1.0000						Data interval (nm) 1.0000						Excitation filter 250 - 395 nm								Excitation filter 250 - 395 nm								Excitation filter 250 - 395 nm
Averaging Time (s) 0.2000						Averaging Time (s) 0.2000						Averaging Time (s) 0.2000						Emission filter 295 - 1100 nm								Emission filter 295 - 1100 nm								Emission filter 295 - 1100 nm
Excitation filter 250 - 395 nm						Excitation filter 250 - 395 nm						Excitation filter 250 - 395 nm						PMT voltage (V) Medium								PMT voltage (V) Medium								PMT voltage (V) Medium								SodMMn_SEC_2
Emission filter 295 - 1100 nm						Emission filter 295 - 1100 nm						Emission filter 295 - 1100 nm						Corrected spectra OFF								Corrected spectra OFF								Corrected spectra OFF								SodMMn_SEC_2
PMT voltage (V) Medium						PMT voltage (V) Medium						PMT voltage (V) Medium						Cycle mode ON								Cycle mode ON								Cycle mode ON								Collection Time: 2025-01-08 14:33:32
Corrected spectra OFF						Corrected spectra OFF						Corrected spectra OFF						No. of scans 3								No. of scans 3								No. of scans 3								Operator Name :
Cycle mode ON						Cycle mode ON						Cycle mode ON						Time (min) 0.1000								Time (min) 0.1000								Time (min) 0.1000								Scan Software Version: 1.1(132)
No. of scans 3						No. of scans 3						No. of scans 3						Multicell holder Multicell								Multicell holder Multicell								Multicell holder Multicell								Parameter List :
Time (min) 0.1000						Time (min) 0.1000						Time (min) 0.1000						Multi zero ON								Multi zero ON								Multi zero ON								Instrument Cary Eclipse
Multicell holder Multicell						Multicell holder Multicell						Multicell holder Multicell						Method Log :								Method Log :								Method Log :								Instrument Serial Number EL07043454
Multi zero ON						Multi zero ON						Multi zero ON						Method Name : C:\Documents and Settings\Varian\Moje dokumenty\Lorna KW\8.1.2025\SodAMn_10uM_SEC	gdn	urea_24h_0801_try1.FBSW						Method Name : C:\Documents and Settings\Varian\Moje dokumenty\Lorna KW\8.1.2025\SodAMn_10uM_SEC	gdn	urea_24h_0801_try1.FBSW						Method Name : C:\Documents and Settings\Varian\Moje dokumenty\Lorna KW\8.1.2025\SodAMn_10uM_SEC	gdn	urea_24h_0801_try1.FBSW						Data mode Fluorescence
Method Log :						Method Log :						Method Log :						Date/Time stamp: 2025-01-08 13:55:34								Date/Time stamp: 2025-01-08 13:55:34								Date/Time stamp: 2025-01-08 13:55:34								Scan mode Emission
Method Name : C:\Documents and Settings\Varian\Moje dokumenty\Lorna KW\7.1.2025\controls_600V_5	5_sec	gdn	urea_0701try2.FBSW			Method Name : C:\Documents and Settings\Varian\Moje dokumenty\Lorna KW\7.1.2025\controls_600V_5	5_sec	gdn	urea_0701try2.FBSW			Method Name : C:\Documents and Settings\Varian\Moje dokumenty\Lorna KW\7.1.2025\controls_600V_5	5_sec	gdn	urea_0701try2.FBSW			Method Modifications:								Method Modifications:								Method Modifications:								X Mode Wavelength (nm)
Date/Time stamp: 2025-01-07 16:13:50						Date/Time stamp: 2025-01-07 16:13:50						Date/Time stamp: 2025-01-07 16:13:50						Overlayed Graphs Changed: 2025-01-08 13:53:01	Old:OFF	New:ON						Overlayed Graphs Changed: 2025-01-08 13:53:01	Old:OFF	New:ON						Overlayed Graphs Changed: 2025-01-08 13:53:01	Old:OFF	New:ON						Start (nm) 280.00
Method Modifications:						Method Modifications:						Method Modifications:						Emission Filter: Changed: 2025-01-08 13:53:01	Old:Open	New:295 - 1100 nm						Emission Filter: Changed: 2025-01-08 13:53:01	Old:Open	New:295 - 1100 nm						Emission Filter: Changed: 2025-01-08 13:53:01	Old:Open	New:295 - 1100 nm						Stop (nm) 600.00
Overlayed Graphs Changed: 2025-01-07 15:52:59	Old:OFF	New:ON				Overlayed Graphs Changed: 2025-01-07 15:52:59	Old:OFF	New:ON				Overlayed Graphs Changed: 2025-01-07 15:52:59	Old:OFF	New:ON				Excitation Filter: Changed: 2025-01-08 13:53:01	Old:Auto	New:250 - 395 nm						Excitation Filter: Changed: 2025-01-08 13:53:01	Old:Auto	New:250 - 395 nm						Excitation Filter: Changed: 2025-01-08 13:53:01	Old:Auto	New:250 - 395 nm						Ex. Wavelength (nm) 280.00
Emission Filter: Changed: 2025-01-07 15:52:59	Old:Open	New:295 - 1100 nm				Emission Filter: Changed: 2025-01-07 15:52:59	Old:Open	New:295 - 1100 nm				Emission Filter: Changed: 2025-01-07 15:52:59	Old:Open	New:295 - 1100 nm				Cell Changer Changed: 2025-01-08 13:53:01	Old:OFF	New:ON						Cell Changer Changed: 2025-01-08 13:53:01	Old:OFF	New:ON						Cell Changer Changed: 2025-01-08 13:53:01	Old:OFF	New:ON						Ex. Slit (nm) 5
Excitation Filter: Changed: 2025-01-07 15:52:59	Old:Auto	New:250 - 395 nm				Excitation Filter: Changed: 2025-01-07 15:52:59	Old:Auto	New:250 - 395 nm				Excitation Filter: Changed: 2025-01-07 15:52:59	Old:Auto	New:250 - 395 nm				MultiCell Zero Changed: 2025-01-08 13:53:01	Old:OFF	New:ON						MultiCell Zero Changed: 2025-01-08 13:53:01	Old:OFF	New:ON						MultiCell Zero Changed: 2025-01-08 13:53:01	Old:OFF	New:ON						Em. Slit (nm) 5
PMT Volts Changed: 2025-01-07 15:52:59	Old:600	New:400				PMT Volts Changed: 2025-01-07 15:52:59	Old:600	New:400				PMT Volts Changed: 2025-01-07 15:52:59	Old:600	New:400				Cell1 Changed: 2025-01-08 13:53:01	Old:OFF	New:ON						Cell1 Changed: 2025-01-08 13:53:01	Old:OFF	New:ON						Cell1 Changed: 2025-01-08 13:53:01	Old:OFF	New:ON						Scan rate (nm/min) 300.00
Scan Control Changed: 2025-01-07 15:52:59	Old:Medium	New:Manual				Scan Control Changed: 2025-01-07 15:52:59	Old:Medium	New:Manual				Scan Control Changed: 2025-01-07 15:52:59	Old:Medium	New:Manual				Cell2 Changed: 2025-01-08 13:53:01	Old:OFF	New:ON						Cell2 Changed: 2025-01-08 13:53:01	Old:OFF	New:ON						Cell2 Changed: 2025-01-08 13:53:01	Old:OFF	New:ON						Data interval (nm) 1.0000
Ave. time (s): Changed: 2025-01-07 15:52:59	Old:0.10000	New:0.20000				Ave. time (s): Changed: 2025-01-07 15:52:59	Old:0.10000	New:0.20000				Ave. time (s): Changed: 2025-01-07 15:52:59	Old:0.10000	New:0.20000				Cell3 Changed: 2025-01-08 13:53:01	Old:OFF	New:ON						Cell3 Changed: 2025-01-08 13:53:01	Old:OFF	New:ON						Cell3 Changed: 2025-01-08 13:53:01	Old:OFF	New:ON						Averaging Time (s) 0.2000
Cycle Mode Changed: 2025-01-07 15:52:59	Old:OFF	New:ON				Cycle Mode Changed: 2025-01-07 15:52:59	Old:OFF	New:ON				Cycle Mode Changed: 2025-01-07 15:52:59	Old:OFF	New:ON				Monitoring device: Changed: 2025-01-08 13:53:01	Old:PCB 150	New:Block						Monitoring device: Changed: 2025-01-08 13:53:01	Old:PCB 150	New:Block						Monitoring device: Changed: 2025-01-08 13:53:01	Old:PCB 150	New:Block						Excitation filter 250 - 395 nm
Cycle number: Changed: 2025-01-07 15:52:59	Old:15	New:3				Cycle number: Changed: 2025-01-07 15:52:59	Old:15	New:3				Cycle number: Changed: 2025-01-07 15:52:59	Old:15	New:3				Report Parameters Changed: 2025-01-08 13:53:01	Old:OFF	New:ON						Report Parameters Changed: 2025-01-08 13:53:01	Old:OFF	New:ON						Report Parameters Changed: 2025-01-08 13:53:01	Old:OFF	New:ON						Emission filter 295 - 1100 nm
Cycle time (s): Changed: 2025-01-07 15:52:59	Old: 1.0000	New: 0.1000				Cycle time (s): Changed: 2025-01-07 15:52:59	Old: 1.0000	New: 0.1000				Cycle time (s): Changed: 2025-01-07 15:52:59	Old: 1.0000	New: 0.1000				Autoconvert Changed: 2025-01-08 13:53:01	Old:None	New:Ascii with Log						Autoconvert Changed: 2025-01-08 13:53:01	Old:None	New:Ascii with Log						Autoconvert Changed: 2025-01-08 13:53:01	Old:None	New:Ascii with Log						PMT voltage (V) Medium
Emission PMT (V): Changed: 2025-01-07 15:52:59	Old: 600	New: 400				Emission PMT (V): Changed: 2025-01-07 15:52:59	Old: 600	New: 400				Emission PMT (V): Changed: 2025-01-07 15:52:59	Old: 600	New: 400				Scan Control Changed: 2025-01-08 13:53:01	Old:Medium	New:Manual						Scan Control Changed: 2025-01-08 13:53:01	Old:Medium	New:Manual						Scan Control Changed: 2025-01-08 13:53:01	Old:Medium	New:Manual						Corrected spectra OFF
Excitation Wavelength Changed: 2025-01-07 15:52:59	Old: 350.00	New: 280.00				Excitation Wavelength Changed: 2025-01-07 15:52:59	Old: 350.00	New: 280.00				Excitation Wavelength Changed: 2025-01-07 15:52:59	Old: 350.00	New: 280.00				Ave. time (s): Changed: 2025-01-08 13:53:01	Old:0.10000	New:0.20000						Ave. time (s): Changed: 2025-01-08 13:53:01	Old:0.10000	New:0.20000						Ave. time (s): Changed: 2025-01-08 13:53:01	Old:0.10000	New:0.20000						Cycle mode ON
Emission Wavelength Changed: 2025-01-07 15:52:59	Old: 400.00	New: 280.00				Emission Wavelength Changed: 2025-01-07 15:52:59	Old: 400.00	New: 280.00				Emission Wavelength Changed: 2025-01-07 15:52:59	Old: 400.00	New: 280.00				Cycle Mode Changed: 2025-01-08 13:53:01	Old:OFF	New:ON						Cycle Mode Changed: 2025-01-08 13:53:01	Old:OFF	New:ON						Cycle Mode Changed: 2025-01-08 13:53:01	Old:OFF	New:ON						No. of scans 3
Cell Changer Changed: 2025-01-07 15:54:39	Old:OFF	New:ON				Cell Changer Changed: 2025-01-07 15:54:39	Old:OFF	New:ON				Cell Changer Changed: 2025-01-07 15:54:39	Old:OFF	New:ON				Cycle number: Changed: 2025-01-08 13:53:01	Old:15	New:3						Cycle number: Changed: 2025-01-08 13:53:01	Old:15	New:3						Cycle number: Changed: 2025-01-08 13:53:01	Old:15	New:3						Time (min) 0.1000
MultiCell Zero Changed: 2025-01-07 15:54:39	Old:OFF	New:ON				MultiCell Zero Changed: 2025-01-07 15:54:39	Old:OFF	New:ON				MultiCell Zero Changed: 2025-01-07 15:54:39	Old:OFF	New:ON				Cycle time (s): Changed: 2025-01-08 13:53:01	Old: 1.0000	New: 0.1000						Cycle time (s): Changed: 2025-01-08 13:53:01	Old: 1.0000	New: 0.1000						Cycle time (s): Changed: 2025-01-08 13:53:01	Old: 1.0000	New: 0.1000						Multicell holder Multicell
Cell1 Changed: 2025-01-07 15:54:39	Old:OFF	New:ON				Cell1 Changed: 2025-01-07 15:54:39	Old:OFF	New:ON				Cell1 Changed: 2025-01-07 15:54:39	Old:OFF	New:ON				Max Peak Changed: 2025-01-08 13:53:01	Old:0	New:1						Max Peak Changed: 2025-01-08 13:53:01	Old:0	New:1						Max Peak Changed: 2025-01-08 13:53:01	Old:0	New:1						Multi zero ON
Cell2 Changed: 2025-01-07 15:54:39	Old:OFF	New:ON				Cell2 Changed: 2025-01-07 15:54:39	Old:OFF	New:ON				Cell2 Changed: 2025-01-07 15:54:39	Old:OFF	New:ON				Excitation Wavelength Changed: 2025-01-08 13:53:01	Old: 350.00	New: 280.00						Excitation Wavelength Changed: 2025-01-08 13:53:01	Old: 350.00	New: 280.00						Excitation Wavelength Changed: 2025-01-08 13:53:01	Old: 350.00	New: 280.00						Method Log :
Cell3 Changed: 2025-01-07 15:54:39	Old:OFF	New:ON				Cell3 Changed: 2025-01-07 15:54:39	Old:OFF	New:ON				Cell3 Changed: 2025-01-07 15:54:39	Old:OFF	New:ON				Emission Wavelength Changed: 2025-01-08 13:53:01	Old: 400.00	New: 280.00						Emission Wavelength Changed: 2025-01-08 13:53:01	Old: 400.00	New: 280.00						Emission Wavelength Changed: 2025-01-08 13:53:01	Old: 400.00	New: 280.00						Method Name : C:\Documents and Settings\Varian\Moje dokumenty\Lorna KW\8.1.2025\SodMMn_10uM_SEC	gdn	urea_24h_0801_try1.FBSW
Monitoring device: Changed: 2025-01-07 15:54:39	Old:PCB 150	New:Block				Monitoring device: Changed: 2025-01-07 15:54:39	Old:PCB 150	New:Block				Monitoring device: Changed: 2025-01-07 15:54:39	Old:PCB 150	New:Block				Sample1 Changed: 2025-01-08 13:55:23	Old:Sample1	New:SodAMn_SEC						Sample1 Changed: 2025-01-08 13:55:23	Old:Sample1	New:SodAMn_SEC						Sample1 Changed: 2025-01-08 13:55:23	Old:Sample1	New:SodAMn_SEC						Date/Time stamp: 2025-01-08 14:30:13
Report Parameters Changed: 2025-01-07 15:54:39	Old:OFF	New:ON				Report Parameters Changed: 2025-01-07 15:54:39	Old:OFF	New:ON				Report Parameters Changed: 2025-01-07 15:54:39	Old:OFF	New:ON				Sample2 Changed: 2025-01-08 13:55:23	Old:Sample2	New:SodAMn_6M Gdn-HCl						Sample2 Changed: 2025-01-08 13:55:23	Old:Sample2	New:SodAMn_6M Gdn-HCl						Sample2 Changed: 2025-01-08 13:55:23	Old:Sample2	New:SodAMn_6M Gdn-HCl						Method Modifications:
Autoconvert Changed: 2025-01-07 15:54:39	Old:None	New:Ascii with Log				Autoconvert Changed: 2025-01-07 15:54:39	Old:None	New:Ascii with Log				Autoconvert Changed: 2025-01-07 15:54:39	Old:None	New:Ascii with Log				Sample3 Changed: 2025-01-08 13:55:23	Old:Sample3	New:SodAMn_8M Urea						Sample3 Changed: 2025-01-08 13:55:23	Old:Sample3	New:SodAMn_8M Urea						Sample3 Changed: 2025-01-08 13:55:23	Old:Sample3	New:SodAMn_8M Urea						Overlayed Graphs Changed: 2025-01-08 13:53:01	Old:OFF	New:ON
Max Peak Changed: 2025-01-07 15:54:39	Old:0	New:1				Max Peak Changed: 2025-01-07 15:54:39	Old:0	New:1				Max Peak Changed: 2025-01-07 15:54:39	Old:0	New:1				Overlayed Graphs Changed: 2025-01-08 13:55:34	Old:ON	New:OFF						Overlayed Graphs Changed: 2025-01-08 13:55:34	Old:ON	New:OFF						Overlayed Graphs Changed: 2025-01-08 13:55:34	Old:ON	New:OFF						Emission Filter: Changed: 2025-01-08 13:53:01	Old:Open	New:295 - 1100 nm
Sample1 Changed: 2025-01-07 15:57:26	Old:Sample1	New:SEC				Sample1 Changed: 2025-01-07 15:57:26	Old:Sample1	New:SEC				Sample1 Changed: 2025-01-07 15:57:26	Old:Sample1	New:SEC				Peak Style Changed: 2025-01-08 13:57:41	Old:Peaks	New:Valleys						Peak Style Changed: 2025-01-08 13:57:41	Old:Peaks	New:Valleys						Peak Style Changed: 2025-01-08 13:57:41	Old:Peaks	New:Valleys						Excitation Filter: Changed: 2025-01-08 13:53:01	Old:Auto	New:250 - 395 nm
Sample2 Changed: 2025-01-07 15:57:26	Old:Sample2	New:6M Gdn-HCl				Sample2 Changed: 2025-01-07 15:57:26	Old:Sample2	New:6M Gdn-HCl				Sample2 Changed: 2025-01-07 15:57:26	Old:Sample2	New:6M Gdn-HCl				Peak Style Changed: 2025-01-08 13:57:41	Old:Valleys	New:Peaks Valleys						Peak Style Changed: 2025-01-08 13:57:41	Old:Valleys	New:Peaks Valleys						Peak Style Changed: 2025-01-08 13:57:41	Old:Valleys	New:Peaks Valleys						Cell Changer Changed: 2025-01-08 13:53:01	Old:OFF	New:ON
Sample3 Changed: 2025-01-07 15:57:26	Old:Sample3	New:8M Urea				Sample3 Changed: 2025-01-07 15:57:26	Old:Sample3	New:8M Urea				Sample3 Changed: 2025-01-07 15:57:26	Old:Sample3	New:8M Urea				Peak Style Changed: 2025-01-08 13:57:41	Old:Peaks Valleys	New:Zero Cross						Peak Style Changed: 2025-01-08 13:57:41	Old:Peaks Valleys	New:Zero Cross						Peak Style Changed: 2025-01-08 13:57:41	Old:Peaks Valleys	New:Zero Cross						MultiCell Zero Changed: 2025-01-08 13:53:01	Old:OFF	New:ON
Overlayed Graphs Changed: 2025-01-07 16:00:38	Old:ON	New:OFF				Overlayed Graphs Changed: 2025-01-07 16:00:38	Old:ON	New:OFF				Overlayed Graphs Changed: 2025-01-07 16:00:38	Old:ON	New:OFF				Peak Style Changed: 2025-01-08 13:57:41	Old:Zero Cross	New:Peaks						Peak Style Changed: 2025-01-08 13:57:41	Old:Zero Cross	New:Peaks						Peak Style Changed: 2025-01-08 13:57:41	Old:Zero Cross	New:Peaks						Cell1 Changed: 2025-01-08 13:53:01	Old:OFF	New:ON
Overlayed Graphs Changed: 2025-01-07 16:10:41	Old:OFF	New:ON				Overlayed Graphs Changed: 2025-01-07 16:10:41	Old:OFF	New:ON				Overlayed Graphs Changed: 2025-01-07 16:10:41	Old:OFF	New:ON				Peak Style Changed: 2025-01-08 13:58:23	Old:Peaks	New:Valleys						Peak Style Changed: 2025-01-08 13:58:23	Old:Peaks	New:Valleys						Peak Style Changed: 2025-01-08 13:58:23	Old:Peaks	New:Valleys						Cell2 Changed: 2025-01-08 13:53:01	Old:OFF	New:ON
PMT Volts Changed: 2025-01-07 16:12:28	Old:400	New:600				PMT Volts Changed: 2025-01-07 16:12:28	Old:400	New:600				PMT Volts Changed: 2025-01-07 16:12:28	Old:400	New:600				Peak Style Changed: 2025-01-08 13:58:23	Old:Valleys	New:Peaks Valleys						Peak Style Changed: 2025-01-08 13:58:23	Old:Valleys	New:Peaks Valleys						Peak Style Changed: 2025-01-08 13:58:23	Old:Valleys	New:Peaks Valleys						Cell3 Changed: 2025-01-08 13:53:01	Old:OFF	New:ON
Emission PMT (V): Changed: 2025-01-07 16:12:28	Old: 400	New: 600				Emission PMT (V): Changed: 2025-01-07 16:12:28	Old: 400	New: 600				Emission PMT (V): Changed: 2025-01-07 16:12:28	Old: 400	New: 600				Peak Style Changed: 2025-01-08 13:58:23	Old:Peaks Valleys	New:Zero Cross						Peak Style Changed: 2025-01-08 13:58:23	Old:Peaks Valleys	New:Zero Cross						Peak Style Changed: 2025-01-08 13:58:23	Old:Peaks Valleys	New:Zero Cross						Monitoring device: Changed: 2025-01-08 13:53:01	Old:PCB 150	New:Block
Overlayed Graphs Changed: 2025-01-07 16:13:50	Old:ON	New:OFF				Overlayed Graphs Changed: 2025-01-07 16:13:50	Old:ON	New:OFF				Overlayed Graphs Changed: 2025-01-07 16:13:50	Old:ON	New:OFF				Peak Style Changed: 2025-01-08 13:58:23	Old:Zero Cross	New:Peaks						Peak Style Changed: 2025-01-08 13:58:23	Old:Zero Cross	New:Peaks						Peak Style Changed: 2025-01-08 13:58:23	Old:Zero Cross	New:Peaks						Report Parameters Changed: 2025-01-08 13:53:01	Old:OFF	New:ON
End Method Modifications						End Method Modifications						End Method Modifications						Peak Style Changed: 2025-01-08 13:58:40	Old:Peaks	New:Valleys						Peak Style Changed: 2025-01-08 13:58:40	Old:Peaks	New:Valleys						Peak Style Changed: 2025-01-08 13:58:40	Old:Peaks	New:Valleys						Autoconvert Changed: 2025-01-08 13:53:01	Old:None	New:Ascii with Log
[Time]	3.3683					[Time]	4.4818					[Time]	5.5953					Peak Style Changed: 2025-01-08 13:58:40	Old:Valleys	New:Peaks Valleys						Peak Style Changed: 2025-01-08 13:58:40	Old:Valleys	New:Peaks Valleys						Peak Style Changed: 2025-01-08 13:58:40	Old:Valleys	New:Peaks Valleys						Scan Control Changed: 2025-01-08 13:53:01	Old:Medium	New:Manual
																		Peak Style Changed: 2025-01-08 13:58:40	Old:Peaks Valleys	New:Zero Cross						Peak Style Changed: 2025-01-08 13:58:40	Old:Peaks Valleys	New:Zero Cross						Peak Style Changed: 2025-01-08 13:58:40	Old:Peaks Valleys	New:Zero Cross						Ave. time (s): Changed: 2025-01-08 13:53:01	Old:0.10000	New:0.20000
																		Peak Style Changed: 2025-01-08 13:58:40	Old:Zero Cross	New:Peaks						Peak Style Changed: 2025-01-08 13:58:40	Old:Zero Cross	New:Peaks						Peak Style Changed: 2025-01-08 13:58:40	Old:Zero Cross	New:Peaks						Cycle Mode Changed: 2025-01-08 13:53:01	Old:OFF	New:ON
SEC_3						6M Gdn-HCl_3						8M Urea_3						End Method Modifications								End Method Modifications								End Method Modifications								Cycle number: Changed: 2025-01-08 13:53:01	Old:15	New:3
SEC_3						6M Gdn-HCl_3						8M Urea_3						[Time]	3.3672							[Time]	4.4807							[Time]	5.5942							Cycle time (s): Changed: 2025-01-08 13:53:01	Old: 1.0000	New: 0.1000
Collection Time: 2025-01-07 16:20:31						Collection Time: 2025-01-07 16:21:39						Collection Time: 2025-01-07 16:22:46																														Max Peak Changed: 2025-01-08 13:53:01	Old:0	New:1
Operator Name :						Operator Name :						Operator Name :																														Excitation Wavelength Changed: 2025-01-08 13:53:01	Old: 350.00	New: 280.00
Scan Software Version: 1.1(132)						Scan Software Version: 1.1(132)						Scan Software Version: 1.1(132)						SodAMn_SEC_3								SodAMn_6M Gdn-HCl_3								SodAMn_8M Urea_3								Emission Wavelength Changed: 2025-01-08 13:53:01	Old: 400.00	New: 280.00
Parameter List :						Parameter List :						Parameter List :						SodAMn_SEC_3								SodAMn_6M Gdn-HCl_3								SodAMn_8M Urea_3								Sample1 Changed: 2025-01-08 13:55:23	Old:Sample1	New:SodAMn_SEC
Instrument Cary Eclipse						Instrument Cary Eclipse						Instrument Cary Eclipse						Collection Time: 2025-01-08 14:02:15								Collection Time: 2025-01-08 14:03:23								Collection Time: 2025-01-08 14:04:30								Sample2 Changed: 2025-01-08 13:55:23	Old:Sample2	New:SodAMn_6M Gdn-HCl
Instrument Serial Number EL07043454						Instrument Serial Number EL07043454						Instrument Serial Number EL07043454						Operator Name :								Operator Name :								Operator Name :								Sample3 Changed: 2025-01-08 13:55:23	Old:Sample3	New:SodAMn_8M Urea
Data mode Fluorescence						Data mode Fluorescence						Data mode Fluorescence						Scan Software Version: 1.1(132)								Scan Software Version: 1.1(132)								Scan Software Version: 1.1(132)								Overlayed Graphs Changed: 2025-01-08 13:55:34	Old:ON	New:OFF
Scan mode Emission						Scan mode Emission						Scan mode Emission						Parameter List :								Parameter List :								Parameter List :								Peak Style Changed: 2025-01-08 13:57:41	Old:Peaks	New:Valleys
X Mode Wavelength (nm)						X Mode Wavelength (nm)						X Mode Wavelength (nm)						Instrument Cary Eclipse								Instrument Cary Eclipse								Instrument Cary Eclipse								Peak Style Changed: 2025-01-08 13:57:41	Old:Valleys	New:Peaks Valleys
Start (nm) 280.00						Start (nm) 280.00						Start (nm) 280.00						Instrument Serial Number EL07043454								Instrument Serial Number EL07043454								Instrument Serial Number EL07043454								Peak Style Changed: 2025-01-08 13:57:41	Old:Peaks Valleys	New:Zero Cross
Stop (nm) 600.00						Stop (nm) 600.00						Stop (nm) 600.00						Data mode Fluorescence								Data mode Fluorescence								Data mode Fluorescence								Peak Style Changed: 2025-01-08 13:57:41	Old:Zero Cross	New:Peaks
Ex. Wavelength (nm) 280.00						Ex. Wavelength (nm) 280.00						Ex. Wavelength (nm) 280.00						Scan mode Emission								Scan mode Emission								Scan mode Emission								Peak Style Changed: 2025-01-08 13:58:23	Old:Peaks	New:Valleys
Ex. Slit (nm) 5						Ex. Slit (nm) 5						Ex. Slit (nm) 5						X Mode Wavelength (nm)								X Mode Wavelength (nm)								X Mode Wavelength (nm)								Peak Style Changed: 2025-01-08 13:58:23	Old:Valleys	New:Peaks Valleys
Em. Slit (nm) 5						Em. Slit (nm) 5						Em. Slit (nm) 5						Start (nm) 280.00								Start (nm) 280.00								Start (nm) 280.00								Peak Style Changed: 2025-01-08 13:58:23	Old:Peaks Valleys	New:Zero Cross
Scan rate (nm/min) 300.00						Scan rate (nm/min) 300.00						Scan rate (nm/min) 300.00						Stop (nm) 600.00								Stop (nm) 600.00								Stop (nm) 600.00								Peak Style Changed: 2025-01-08 13:58:23	Old:Zero Cross	New:Peaks
Data interval (nm) 1.0000						Data interval (nm) 1.0000						Data interval (nm) 1.0000						Ex. Wavelength (nm) 280.00								Ex. Wavelength (nm) 280.00								Ex. Wavelength (nm) 280.00								Peak Style Changed: 2025-01-08 13:58:40	Old:Peaks	New:Valleys
Averaging Time (s) 0.2000						Averaging Time (s) 0.2000						Averaging Time (s) 0.2000						Ex. Slit (nm) 5								Ex. Slit (nm) 5								Ex. Slit (nm) 5								Peak Style Changed: 2025-01-08 13:58:40	Old:Valleys	New:Peaks Valleys
Excitation filter 250 - 395 nm						Excitation filter 250 - 395 nm						Excitation filter 250 - 395 nm						Em. Slit (nm) 5								Em. Slit (nm) 5								Em. Slit (nm) 5								Peak Style Changed: 2025-01-08 13:58:40	Old:Peaks Valleys	New:Zero Cross
Emission filter 295 - 1100 nm						Emission filter 295 - 1100 nm						Emission filter 295 - 1100 nm						Scan rate (nm/min) 300.00								Scan rate (nm/min) 300.00								Scan rate (nm/min) 300.00								Peak Style Changed: 2025-01-08 13:58:40	Old:Zero Cross	New:Peaks
PMT voltage (V) Medium						PMT voltage (V) Medium						PMT voltage (V) Medium						Data interval (nm) 1.0000								Data interval (nm) 1.0000								Data interval (nm) 1.0000								Overlayed Graphs Changed: 2025-01-08 14:05:37	Old:OFF	New:ON
Corrected spectra OFF						Corrected spectra OFF						Corrected spectra OFF						Averaging Time (s) 0.2000								Averaging Time (s) 0.2000								Averaging Time (s) 0.2000								Sample1 Changed: 2025-01-08 14:30:01	Old:SodAMn_SEC	New:SodMMn_SEC
Cycle mode ON						Cycle mode ON						Cycle mode ON						Excitation filter 250 - 395 nm								Excitation filter 250 - 395 nm								Excitation filter 250 - 395 nm								Sample2 Changed: 2025-01-08 14:30:01	Old:SodAMn_6M Gdn-HCl	New:SodMMn_6M Gdn-HCl
No. of scans 3						No. of scans 3						No. of scans 3						Emission filter 295 - 1100 nm								Emission filter 295 - 1100 nm								Emission filter 295 - 1100 nm								Sample3 Changed: 2025-01-08 14:30:01	Old:SodAMn_8M Urea	New:SodMMn_8M Urea
Time (min) 0.1000						Time (min) 0.1000						Time (min) 0.1000						PMT voltage (V) Medium								PMT voltage (V) Medium								PMT voltage (V) Medium								Overlayed Graphs Changed: 2025-01-08 14:30:13	Old:ON	New:OFF
Multicell holder Multicell						Multicell holder Multicell						Multicell holder Multicell						Corrected spectra OFF								Corrected spectra OFF								Corrected spectra OFF								Peak Style Changed: 2025-01-08 14:31:24	Old:Peaks	New:Valleys
Multi zero ON						Multi zero ON						Multi zero ON						Cycle mode ON								Cycle mode ON								Cycle mode ON								Peak Style Changed: 2025-01-08 14:31:24	Old:Valleys	New:Peaks Valleys
Method Log :						Method Log :						Method Log :						No. of scans 3								No. of scans 3								No. of scans 3								Peak Style Changed: 2025-01-08 14:31:24	Old:Peaks Valleys	New:Zero Cross
Method Name : C:\Documents and Settings\Varian\Moje dokumenty\Lorna KW\7.1.2025\controls_600V_5	5_sec	gdn	urea_0701try2.FBSW			Method Name : C:\Documents and Settings\Varian\Moje dokumenty\Lorna KW\7.1.2025\controls_600V_5	5_sec	gdn	urea_0701try2.FBSW			Method Name : C:\Documents and Settings\Varian\Moje dokumenty\Lorna KW\7.1.2025\controls_600V_5	5_sec	gdn	urea_0701try2.FBSW			Time (min) 0.1000								Time (min) 0.1000								Time (min) 0.1000								Peak Style Changed: 2025-01-08 14:31:24	Old:Zero Cross	New:Peaks
Date/Time stamp: 2025-01-07 16:13:50						Date/Time stamp: 2025-01-07 16:13:50						Date/Time stamp: 2025-01-07 16:13:50						Multicell holder Multicell								Multicell holder Multicell								Multicell holder Multicell								Peak Style Changed: 2025-01-08 14:32:10	Old:Peaks	New:Valleys
Method Modifications:						Method Modifications:						Method Modifications:						Multi zero ON								Multi zero ON								Multi zero ON								Peak Style Changed: 2025-01-08 14:32:10	Old:Valleys	New:Peaks Valleys
Overlayed Graphs Changed: 2025-01-07 15:52:59	Old:OFF	New:ON				Overlayed Graphs Changed: 2025-01-07 15:52:59	Old:OFF	New:ON				Overlayed Graphs Changed: 2025-01-07 15:52:59	Old:OFF	New:ON				Method Log :								Method Log :								Method Log :								Peak Style Changed: 2025-01-08 14:32:10	Old:Peaks Valleys	New:Zero Cross
Emission Filter: Changed: 2025-01-07 15:52:59	Old:Open	New:295 - 1100 nm				Emission Filter: Changed: 2025-01-07 15:52:59	Old:Open	New:295 - 1100 nm				Emission Filter: Changed: 2025-01-07 15:52:59	Old:Open	New:295 - 1100 nm				Method Name : C:\Documents and Settings\Varian\Moje dokumenty\Lorna KW\8.1.2025\SodAMn_10uM_SEC	gdn	urea_24h_0801_try1.FBSW						Method Name : C:\Documents and Settings\Varian\Moje dokumenty\Lorna KW\8.1.2025\SodAMn_10uM_SEC	gdn	urea_24h_0801_try1.FBSW						Method Name : C:\Documents and Settings\Varian\Moje dokumenty\Lorna KW\8.1.2025\SodAMn_10uM_SEC	gdn	urea_24h_0801_try1.FBSW						Peak Style Changed: 2025-01-08 14:32:10	Old:Zero Cross	New:Peaks
Excitation Filter: Changed: 2025-01-07 15:52:59	Old:Auto	New:250 - 395 nm				Excitation Filter: Changed: 2025-01-07 15:52:59	Old:Auto	New:250 - 395 nm				Excitation Filter: Changed: 2025-01-07 15:52:59	Old:Auto	New:250 - 395 nm				Date/Time stamp: 2025-01-08 13:55:34								Date/Time stamp: 2025-01-08 13:55:34								Date/Time stamp: 2025-01-08 13:55:34								Peak Style Changed: 2025-01-08 14:33:32	Old:Peaks	New:Valleys
PMT Volts Changed: 2025-01-07 15:52:59	Old:600	New:400				PMT Volts Changed: 2025-01-07 15:52:59	Old:600	New:400				PMT Volts Changed: 2025-01-07 15:52:59	Old:600	New:400				Method Modifications:								Method Modifications:								Method Modifications:								Peak Style Changed: 2025-01-08 14:33:32	Old:Valleys	New:Peaks Valleys
Scan Control Changed: 2025-01-07 15:52:59	Old:Medium	New:Manual				Scan Control Changed: 2025-01-07 15:52:59	Old:Medium	New:Manual				Scan Control Changed: 2025-01-07 15:52:59	Old:Medium	New:Manual				Overlayed Graphs Changed: 2025-01-08 13:53:01	Old:OFF	New:ON						Overlayed Graphs Changed: 2025-01-08 13:53:01	Old:OFF	New:ON						Overlayed Graphs Changed: 2025-01-08 13:53:01	Old:OFF	New:ON						Peak Style Changed: 2025-01-08 14:33:32	Old:Peaks Valleys	New:Zero Cross
Ave. time (s): Changed: 2025-01-07 15:52:59	Old:0.10000	New:0.20000				Ave. time (s): Changed: 2025-01-07 15:52:59	Old:0.10000	New:0.20000				Ave. time (s): Changed: 2025-01-07 15:52:59	Old:0.10000	New:0.20000				Emission Filter: Changed: 2025-01-08 13:53:01	Old:Open	New:295 - 1100 nm						Emission Filter: Changed: 2025-01-08 13:53:01	Old:Open	New:295 - 1100 nm						Emission Filter: Changed: 2025-01-08 13:53:01	Old:Open	New:295 - 1100 nm						Peak Style Changed: 2025-01-08 14:33:32	Old:Zero Cross	New:Peaks
Cycle Mode Changed: 2025-01-07 15:52:59	Old:OFF	New:ON				Cycle Mode Changed: 2025-01-07 15:52:59	Old:OFF	New:ON				Cycle Mode Changed: 2025-01-07 15:52:59	Old:OFF	New:ON				Excitation Filter: Changed: 2025-01-08 13:53:01	Old:Auto	New:250 - 395 nm						Excitation Filter: Changed: 2025-01-08 13:53:01	Old:Auto	New:250 - 395 nm						Excitation Filter: Changed: 2025-01-08 13:53:01	Old:Auto	New:250 - 395 nm						End Method Modifications
Cycle number: Changed: 2025-01-07 15:52:59	Old:15	New:3				Cycle number: Changed: 2025-01-07 15:52:59	Old:15	New:3				Cycle number: Changed: 2025-01-07 15:52:59	Old:15	New:3				Cell Changer Changed: 2025-01-08 13:53:01	Old:OFF	New:ON						Cell Changer Changed: 2025-01-08 13:53:01	Old:OFF	New:ON						Cell Changer Changed: 2025-01-08 13:53:01	Old:OFF	New:ON						[Time]	3.3682
Cycle time (s): Changed: 2025-01-07 15:52:59	Old: 1.0000	New: 0.1000				Cycle time (s): Changed: 2025-01-07 15:52:59	Old: 1.0000	New: 0.1000				Cycle time (s): Changed: 2025-01-07 15:52:59	Old: 1.0000	New: 0.1000				MultiCell Zero Changed: 2025-01-08 13:53:01	Old:OFF	New:ON						MultiCell Zero Changed: 2025-01-08 13:53:01	Old:OFF	New:ON						MultiCell Zero Changed: 2025-01-08 13:53:01	Old:OFF	New:ON
Emission PMT (V): Changed: 2025-01-07 15:52:59	Old: 600	New: 400				Emission PMT (V): Changed: 2025-01-07 15:52:59	Old: 600	New: 400				Emission PMT (V): Changed: 2025-01-07 15:52:59	Old: 600	New: 400				Cell1 Changed: 2025-01-08 13:53:01	Old:OFF	New:ON						Cell1 Changed: 2025-01-08 13:53:01	Old:OFF	New:ON						Cell1 Changed: 2025-01-08 13:53:01	Old:OFF	New:ON
Excitation Wavelength Changed: 2025-01-07 15:52:59	Old: 350.00	New: 280.00				Excitation Wavelength Changed: 2025-01-07 15:52:59	Old: 350.00	New: 280.00				Excitation Wavelength Changed: 2025-01-07 15:52:59	Old: 350.00	New: 280.00				Cell2 Changed: 2025-01-08 13:53:01	Old:OFF	New:ON						Cell2 Changed: 2025-01-08 13:53:01	Old:OFF	New:ON						Cell2 Changed: 2025-01-08 13:53:01	Old:OFF	New:ON						SodMMn_SEC_3
Emission Wavelength Changed: 2025-01-07 15:52:59	Old: 400.00	New: 280.00				Emission Wavelength Changed: 2025-01-07 15:52:59	Old: 400.00	New: 280.00				Emission Wavelength Changed: 2025-01-07 15:52:59	Old: 400.00	New: 280.00				Cell3 Changed: 2025-01-08 13:53:01	Old:OFF	New:ON						Cell3 Changed: 2025-01-08 13:53:01	Old:OFF	New:ON						Cell3 Changed: 2025-01-08 13:53:01	Old:OFF	New:ON						SodMMn_SEC_3
Cell Changer Changed: 2025-01-07 15:54:39	Old:OFF	New:ON				Cell Changer Changed: 2025-01-07 15:54:39	Old:OFF	New:ON				Cell Changer Changed: 2025-01-07 15:54:39	Old:OFF	New:ON				Monitoring device: Changed: 2025-01-08 13:53:01	Old:PCB 150	New:Block						Monitoring device: Changed: 2025-01-08 13:53:01	Old:PCB 150	New:Block						Monitoring device: Changed: 2025-01-08 13:53:01	Old:PCB 150	New:Block						Collection Time: 2025-01-08 14:36:54
MultiCell Zero Changed: 2025-01-07 15:54:39	Old:OFF	New:ON				MultiCell Zero Changed: 2025-01-07 15:54:39	Old:OFF	New:ON				MultiCell Zero Changed: 2025-01-07 15:54:39	Old:OFF	New:ON				Report Parameters Changed: 2025-01-08 13:53:01	Old:OFF	New:ON						Report Parameters Changed: 2025-01-08 13:53:01	Old:OFF	New:ON						Report Parameters Changed: 2025-01-08 13:53:01	Old:OFF	New:ON						Operator Name :
Cell1 Changed: 2025-01-07 15:54:39	Old:OFF	New:ON				Cell1 Changed: 2025-01-07 15:54:39	Old:OFF	New:ON				Cell1 Changed: 2025-01-07 15:54:39	Old:OFF	New:ON				Autoconvert Changed: 2025-01-08 13:53:01	Old:None	New:Ascii with Log						Autoconvert Changed: 2025-01-08 13:53:01	Old:None	New:Ascii with Log						Autoconvert Changed: 2025-01-08 13:53:01	Old:None	New:Ascii with Log						Scan Software Version: 1.1(132)
Cell2 Changed: 2025-01-07 15:54:39	Old:OFF	New:ON				Cell2 Changed: 2025-01-07 15:54:39	Old:OFF	New:ON				Cell2 Changed: 2025-01-07 15:54:39	Old:OFF	New:ON				Scan Control Changed: 2025-01-08 13:53:01	Old:Medium	New:Manual						Scan Control Changed: 2025-01-08 13:53:01	Old:Medium	New:Manual						Scan Control Changed: 2025-01-08 13:53:01	Old:Medium	New:Manual						Parameter List :
Cell3 Changed: 2025-01-07 15:54:39	Old:OFF	New:ON				Cell3 Changed: 2025-01-07 15:54:39	Old:OFF	New:ON				Cell3 Changed: 2025-01-07 15:54:39	Old:OFF	New:ON				Ave. time (s): Changed: 2025-01-08 13:53:01	Old:0.10000	New:0.20000						Ave. time (s): Changed: 2025-01-08 13:53:01	Old:0.10000	New:0.20000						Ave. time (s): Changed: 2025-01-08 13:53:01	Old:0.10000	New:0.20000						Instrument Cary Eclipse
Monitoring device: Changed: 2025-01-07 15:54:39	Old:PCB 150	New:Block				Monitoring device: Changed: 2025-01-07 15:54:39	Old:PCB 150	New:Block				Monitoring device: Changed: 2025-01-07 15:54:39	Old:PCB 150	New:Block				Cycle Mode Changed: 2025-01-08 13:53:01	Old:OFF	New:ON						Cycle Mode Changed: 2025-01-08 13:53:01	Old:OFF	New:ON						Cycle Mode Changed: 2025-01-08 13:53:01	Old:OFF	New:ON						Instrument Serial Number EL07043454
Report Parameters Changed: 2025-01-07 15:54:39	Old:OFF	New:ON				Report Parameters Changed: 2025-01-07 15:54:39	Old:OFF	New:ON				Report Parameters Changed: 2025-01-07 15:54:39	Old:OFF	New:ON				Cycle number: Changed: 2025-01-08 13:53:01	Old:15	New:3						Cycle number: Changed: 2025-01-08 13:53:01	Old:15	New:3						Cycle number: Changed: 2025-01-08 13:53:01	Old:15	New:3						Data mode Fluorescence
Autoconvert Changed: 2025-01-07 15:54:39	Old:None	New:Ascii with Log				Autoconvert Changed: 2025-01-07 15:54:39	Old:None	New:Ascii with Log				Autoconvert Changed: 2025-01-07 15:54:39	Old:None	New:Ascii with Log				Cycle time (s): Changed: 2025-01-08 13:53:01	Old: 1.0000	New: 0.1000						Cycle time (s): Changed: 2025-01-08 13:53:01	Old: 1.0000	New: 0.1000						Cycle time (s): Changed: 2025-01-08 13:53:01	Old: 1.0000	New: 0.1000						Scan mode Emission
Max Peak Changed: 2025-01-07 15:54:39	Old:0	New:1				Max Peak Changed: 2025-01-07 15:54:39	Old:0	New:1				Max Peak Changed: 2025-01-07 15:54:39	Old:0	New:1				Max Peak Changed: 2025-01-08 13:53:01	Old:0	New:1						Max Peak Changed: 2025-01-08 13:53:01	Old:0	New:1						Max Peak Changed: 2025-01-08 13:53:01	Old:0	New:1						X Mode Wavelength (nm)
Sample1 Changed: 2025-01-07 15:57:26	Old:Sample1	New:SEC				Sample1 Changed: 2025-01-07 15:57:26	Old:Sample1	New:SEC				Sample1 Changed: 2025-01-07 15:57:26	Old:Sample1	New:SEC				Excitation Wavelength Changed: 2025-01-08 13:53:01	Old: 350.00	New: 280.00						Excitation Wavelength Changed: 2025-01-08 13:53:01	Old: 350.00	New: 280.00						Excitation Wavelength Changed: 2025-01-08 13:53:01	Old: 350.00	New: 280.00						Start (nm) 280.00
Sample2 Changed: 2025-01-07 15:57:26	Old:Sample2	New:6M Gdn-HCl				Sample2 Changed: 2025-01-07 15:57:26	Old:Sample2	New:6M Gdn-HCl				Sample2 Changed: 2025-01-07 15:57:26	Old:Sample2	New:6M Gdn-HCl				Emission Wavelength Changed: 2025-01-08 13:53:01	Old: 400.00	New: 280.00						Emission Wavelength Changed: 2025-01-08 13:53:01	Old: 400.00	New: 280.00						Emission Wavelength Changed: 2025-01-08 13:53:01	Old: 400.00	New: 280.00						Stop (nm) 600.00
Sample3 Changed: 2025-01-07 15:57:26	Old:Sample3	New:8M Urea				Sample3 Changed: 2025-01-07 15:57:26	Old:Sample3	New:8M Urea				Sample3 Changed: 2025-01-07 15:57:26	Old:Sample3	New:8M Urea				Sample1 Changed: 2025-01-08 13:55:23	Old:Sample1	New:SodAMn_SEC						Sample1 Changed: 2025-01-08 13:55:23	Old:Sample1	New:SodAMn_SEC						Sample1 Changed: 2025-01-08 13:55:23	Old:Sample1	New:SodAMn_SEC						Ex. Wavelength (nm) 280.00
Overlayed Graphs Changed: 2025-01-07 16:00:38	Old:ON	New:OFF				Overlayed Graphs Changed: 2025-01-07 16:00:38	Old:ON	New:OFF				Overlayed Graphs Changed: 2025-01-07 16:00:38	Old:ON	New:OFF				Sample2 Changed: 2025-01-08 13:55:23	Old:Sample2	New:SodAMn_6M Gdn-HCl						Sample2 Changed: 2025-01-08 13:55:23	Old:Sample2	New:SodAMn_6M Gdn-HCl						Sample2 Changed: 2025-01-08 13:55:23	Old:Sample2	New:SodAMn_6M Gdn-HCl						Ex. Slit (nm) 5
Overlayed Graphs Changed: 2025-01-07 16:10:41	Old:OFF	New:ON				Overlayed Graphs Changed: 2025-01-07 16:10:41	Old:OFF	New:ON				Overlayed Graphs Changed: 2025-01-07 16:10:41	Old:OFF	New:ON				Sample3 Changed: 2025-01-08 13:55:23	Old:Sample3	New:SodAMn_8M Urea						Sample3 Changed: 2025-01-08 13:55:23	Old:Sample3	New:SodAMn_8M Urea						Sample3 Changed: 2025-01-08 13:55:23	Old:Sample3	New:SodAMn_8M Urea						Em. Slit (nm) 5
PMT Volts Changed: 2025-01-07 16:12:28	Old:400	New:600				PMT Volts Changed: 2025-01-07 16:12:28	Old:400	New:600				PMT Volts Changed: 2025-01-07 16:12:28	Old:400	New:600				Overlayed Graphs Changed: 2025-01-08 13:55:34	Old:ON	New:OFF						Overlayed Graphs Changed: 2025-01-08 13:55:34	Old:ON	New:OFF						Overlayed Graphs Changed: 2025-01-08 13:55:34	Old:ON	New:OFF						Scan rate (nm/min) 300.00
Emission PMT (V): Changed: 2025-01-07 16:12:28	Old: 400	New: 600				Emission PMT (V): Changed: 2025-01-07 16:12:28	Old: 400	New: 600				Emission PMT (V): Changed: 2025-01-07 16:12:28	Old: 400	New: 600				Peak Style Changed: 2025-01-08 13:57:41	Old:Peaks	New:Valleys						Peak Style Changed: 2025-01-08 13:57:41	Old:Peaks	New:Valleys						Peak Style Changed: 2025-01-08 13:57:41	Old:Peaks	New:Valleys						Data interval (nm) 1.0000
Overlayed Graphs Changed: 2025-01-07 16:13:50	Old:ON	New:OFF				Overlayed Graphs Changed: 2025-01-07 16:13:50	Old:ON	New:OFF				Overlayed Graphs Changed: 2025-01-07 16:13:50	Old:ON	New:OFF				Peak Style Changed: 2025-01-08 13:57:41	Old:Valleys	New:Peaks Valleys						Peak Style Changed: 2025-01-08 13:57:41	Old:Valleys	New:Peaks Valleys						Peak Style Changed: 2025-01-08 13:57:41	Old:Valleys	New:Peaks Valleys						Averaging Time (s) 0.2000
End Method Modifications						End Method Modifications						End Method Modifications						Peak Style Changed: 2025-01-08 13:57:41	Old:Peaks Valleys	New:Zero Cross						Peak Style Changed: 2025-01-08 13:57:41	Old:Peaks Valleys	New:Zero Cross						Peak Style Changed: 2025-01-08 13:57:41	Old:Peaks Valleys	New:Zero Cross						Excitation filter 250 - 395 nm
[Time]	6.7317					[Time]	7.8452					[Time]	8.9587					Peak Style Changed: 2025-01-08 13:57:41	Old:Zero Cross	New:Peaks						Peak Style Changed: 2025-01-08 13:57:41	Old:Zero Cross	New:Peaks						Peak Style Changed: 2025-01-08 13:57:41	Old:Zero Cross	New:Peaks						Emission filter 295 - 1100 nm
																		Peak Style Changed: 2025-01-08 13:58:23	Old:Peaks	New:Valleys						Peak Style Changed: 2025-01-08 13:58:23	Old:Peaks	New:Valleys						Peak Style Changed: 2025-01-08 13:58:23	Old:Peaks	New:Valleys						PMT voltage (V) Medium
																		Peak Style Changed: 2025-01-08 13:58:23	Old:Valleys	New:Peaks Valleys						Peak Style Changed: 2025-01-08 13:58:23	Old:Valleys	New:Peaks Valleys						Peak Style Changed: 2025-01-08 13:58:23	Old:Valleys	New:Peaks Valleys						Corrected spectra OFF
																		Peak Style Changed: 2025-01-08 13:58:23	Old:Peaks Valleys	New:Zero Cross						Peak Style Changed: 2025-01-08 13:58:23	Old:Peaks Valleys	New:Zero Cross						Peak Style Changed: 2025-01-08 13:58:23	Old:Peaks Valleys	New:Zero Cross						Cycle mode ON
																		Peak Style Changed: 2025-01-08 13:58:23	Old:Zero Cross	New:Peaks						Peak Style Changed: 2025-01-08 13:58:23	Old:Zero Cross	New:Peaks						Peak Style Changed: 2025-01-08 13:58:23	Old:Zero Cross	New:Peaks						No. of scans 3
																		Peak Style Changed: 2025-01-08 13:58:40	Old:Peaks	New:Valleys						Peak Style Changed: 2025-01-08 13:58:40	Old:Peaks	New:Valleys						Peak Style Changed: 2025-01-08 13:58:40	Old:Peaks	New:Valleys						Time (min) 0.1000
																		Peak Style Changed: 2025-01-08 13:58:40	Old:Valleys	New:Peaks Valleys						Peak Style Changed: 2025-01-08 13:58:40	Old:Valleys	New:Peaks Valleys						Peak Style Changed: 2025-01-08 13:58:40	Old:Valleys	New:Peaks Valleys						Multicell holder Multicell
																		Peak Style Changed: 2025-01-08 13:58:40	Old:Peaks Valleys	New:Zero Cross						Peak Style Changed: 2025-01-08 13:58:40	Old:Peaks Valleys	New:Zero Cross						Peak Style Changed: 2025-01-08 13:58:40	Old:Peaks Valleys	New:Zero Cross						Multi zero ON
																		Peak Style Changed: 2025-01-08 13:58:40	Old:Zero Cross	New:Peaks						Peak Style Changed: 2025-01-08 13:58:40	Old:Zero Cross	New:Peaks						Peak Style Changed: 2025-01-08 13:58:40	Old:Zero Cross	New:Peaks						Method Log :
																		End Method Modifications								End Method Modifications								End Method Modifications								Method Name : C:\Documents and Settings\Varian\Moje dokumenty\Lorna KW\8.1.2025\SodMMn_10uM_SEC	gdn	urea_24h_0801_try1.FBSW
																		[Time]	6.7307							[Time]	7.8442							[Time]	8.9577							Date/Time stamp: 2025-01-08 14:30:13
																																										Method Modifications:
																																										Overlayed Graphs Changed: 2025-01-08 13:53:01	Old:OFF	New:ON
																																										Emission Filter: Changed: 2025-01-08 13:53:01	Old:Open	New:295 - 1100 nm
																																										Excitation Filter: Changed: 2025-01-08 13:53:01	Old:Auto	New:250 - 395 nm
																																										Cell Changer Changed: 2025-01-08 13:53:01	Old:OFF	New:ON
																																										MultiCell Zero Changed: 2025-01-08 13:53:01	Old:OFF	New:ON
																																										Cell1 Changed: 2025-01-08 13:53:01	Old:OFF	New:ON
																																										Cell2 Changed: 2025-01-08 13:53:01	Old:OFF	New:ON
																																										Cell3 Changed: 2025-01-08 13:53:01	Old:OFF	New:ON
																																										Monitoring device: Changed: 2025-01-08 13:53:01	Old:PCB 150	New:Block
																																										Report Parameters Changed: 2025-01-08 13:53:01	Old:OFF	New:ON
																																										Autoconvert Changed: 2025-01-08 13:53:01	Old:None	New:Ascii with Log
																																										Scan Control Changed: 2025-01-08 13:53:01	Old:Medium	New:Manual
																																										Ave. time (s): Changed: 2025-01-08 13:53:01	Old:0.10000	New:0.20000
																																										Cycle Mode Changed: 2025-01-08 13:53:01	Old:OFF	New:ON
																																										Cycle number: Changed: 2025-01-08 13:53:01	Old:15	New:3
																																										Cycle time (s): Changed: 2025-01-08 13:53:01	Old: 1.0000	New: 0.1000
																																										Max Peak Changed: 2025-01-08 13:53:01	Old:0	New:1
																																										Excitation Wavelength Changed: 2025-01-08 13:53:01	Old: 350.00	New: 280.00
																																										Emission Wavelength Changed: 2025-01-08 13:53:01	Old: 400.00	New: 280.00
																																										Sample1 Changed: 2025-01-08 13:55:23	Old:Sample1	New:SodAMn_SEC
																																										Sample2 Changed: 2025-01-08 13:55:23	Old:Sample2	New:SodAMn_6M Gdn-HCl
																																										Sample3 Changed: 2025-01-08 13:55:23	Old:Sample3	New:SodAMn_8M Urea
																																										Overlayed Graphs Changed: 2025-01-08 13:55:34	Old:ON	New:OFF
																																										Peak Style Changed: 2025-01-08 13:57:41	Old:Peaks	New:Valleys
																																										Peak Style Changed: 2025-01-08 13:57:41	Old:Valleys	New:Peaks Valleys
																																										Peak Style Changed: 2025-01-08 13:57:41	Old:Peaks Valleys	New:Zero Cross
																																										Peak Style Changed: 2025-01-08 13:57:41	Old:Zero Cross	New:Peaks
																																										Peak Style Changed: 2025-01-08 13:58:23	Old:Peaks	New:Valleys
																																										Peak Style Changed: 2025-01-08 13:58:23	Old:Valleys	New:Peaks Valleys
																																										Peak Style Changed: 2025-01-08 13:58:23	Old:Peaks Valleys	New:Zero Cross
																																										Peak Style Changed: 2025-01-08 13:58:23	Old:Zero Cross	New:Peaks
																																										Peak Style Changed: 2025-01-08 13:58:40	Old:Peaks	New:Valleys
																																										Peak Style Changed: 2025-01-08 13:58:40	Old:Valleys	New:Peaks Valleys
																																										Peak Style Changed: 2025-01-08 13:58:40	Old:Peaks Valleys	New:Zero Cross
																																										Peak Style Changed: 2025-01-08 13:58:40	Old:Zero Cross	New:Peaks
																																										Overlayed Graphs Changed: 2025-01-08 14:05:37	Old:OFF	New:ON
																																										Sample1 Changed: 2025-01-08 14:30:01	Old:SodAMn_SEC	New:SodMMn_SEC
																																										Sample2 Changed: 2025-01-08 14:30:01	Old:SodAMn_6M Gdn-HCl	New:SodMMn_6M Gdn-HCl
																																										Sample3 Changed: 2025-01-08 14:30:01	Old:SodAMn_8M Urea	New:SodMMn_8M Urea
																																										Overlayed Graphs Changed: 2025-01-08 14:30:13	Old:ON	New:OFF
																																										Peak Style Changed: 2025-01-08 14:31:24	Old:Peaks	New:Valleys
																																										Peak Style Changed: 2025-01-08 14:31:24	Old:Valleys	New:Peaks Valleys
																																										Peak Style Changed: 2025-01-08 14:31:24	Old:Peaks Valleys	New:Zero Cross
																																										Peak Style Changed: 2025-01-08 14:31:24	Old:Zero Cross	New:Peaks
																																										Peak Style Changed: 2025-01-08 14:32:10	Old:Peaks	New:Valleys
																																										Peak Style Changed: 2025-01-08 14:32:10	Old:Valleys	New:Peaks Valleys
																																										Peak Style Changed: 2025-01-08 14:32:10	Old:Peaks Valleys	New:Zero Cross
																																										Peak Style Changed: 2025-01-08 14:32:10	Old:Zero Cross	New:Peaks
																																										Peak Style Changed: 2025-01-08 14:33:32	Old:Peaks	New:Valleys
																																										Peak Style Changed: 2025-01-08 14:33:32	Old:Valleys	New:Peaks Valleys
																																										Peak Style Changed: 2025-01-08 14:33:32	Old:Peaks Valleys	New:Zero Cross
																																										Peak Style Changed: 2025-01-08 14:33:32	Old:Zero Cross	New:Peaks
																																										End Method Modifications
																																										[Time]	6.7317
[truncated: 60 more columns]

## Sheet: Fig 2a
Figure 2 A
Mn-loaded MnSOD unfolding in urea						[Urea]	CD signal at 222 nm	StDev	deg		ellipticity	stdev		MnSOD
222 nm plot						0.1	-33.4813	-33.3793	-0.0334813	-0.0333793	-16.8606	-16.8093		ε [M-1cm-1]	62681
						0.5	-33.123	0.514026	-0.033123	0.000514026	-16.6802	0.258855		Mw [Da]	22711.3
						1	-29.949	-0.00334505	-0.029949	-3.34505e-06	-15.0818	-0.00168451		d [cm] path length	0.01
						1.5	-31.369	0.715327	-0.031369	0.000715327	-15.7969	0.360227		molar conc [uM]	10
						2	-34.5249	0.213467	-0.0345249	0.000213467	-17.3862	0.107498		c [mg/ml]	0.0227113
						2.5	-35.651	0.537712	-0.035651	0.000537712	-17.9533	0.270783		N - number of aa	199
						4	-33.1658	1.11003	-0.0331658	0.00111003	-16.7018	0.558993
						6	-32.135	-0.0930226	-0.032135	-9.30226e-05	-16.1827	-0.0468446		MRW = M/(N-1)
						8	-19.0993	-0.0445004	-0.0190993	-4.45004e-05	-9.61807	-0.0224096		MRW (SOD M)	114.704
														elipticity = (MRW*buff deg at 210)/(10*d*c)
		averaged values in (mdeg), with appropriate blanks substracted
nm	8M	Stdev 8M sub cntrl	6 M	StDev 6 M sub cntrl	4 M	StDev 4 M sub cntrl	2.5 M	stdev 2.5M	2 M	stdev 2M	1.5 M	stdev 1.5M	1 M	stdev 1M	0.5 M	stdev 0.5M	0.1 M	stdev 0.1M
260	-0.182318	-0.042859	-0.213867	-0.278449	-0.0316327	-0.0794486	0.123672	-0.0311701	-0.10528	-0.18821	-0.191573	0.0366087	-0.368842	0.0845779	-0.204061	0.0260564	-0.0569773	0.156577
259	-0.141064	-0.00191699	-0.0249297	-0.14141	-0.0180694	-0.0540795	-0.0705101	0.0589793	-0.0688091	-0.0169911	-0.220849	-0.00606758	-0.0490914	-0.169104	0.218581	-0.0500063	-0.377195	-0.00107832
258	0.186559	-0.0380123	0.215008	-0.109542	-0.18894	0.14234	-0.236013	0.0514495	-0.491162	0.192295	-0.137816	-0.140141	-0.236483	-0.112908	-0.0272571	-0.0451482	-0.274365	-0.381235
257	-0.0525328	0.136378	-0.132025	0.0691588	-0.127757	0.0609991	-0.14683	-0.0362753	-0.22127	0.0246789	-0.113573	-0.0622495	-0.141747	0.00110465	-0.137675	-0.0282541	-0.292327	-0.152436
256	-0.429475	-0.0880876	-0.163175	0.213625	-0.0157708	0.0939366	-0.266695	0.225013	-0.0451047	-0.01755	-0.0603543	0.167805	-0.31505	-0.124259	0.167198	0.0084924	-0.141281	0.00177924
255	-0.183893	-0.0978907	-0.118648	-0.125277	-0.232774	0.110522	-0.0947517	0.0894425	-0.129519	0.169311	-0.681086	0.0520418	-0.16083	0.0314043	-0.291147	-0.121417	0.20881	-0.402084
254	-0.34342	0.111387	-0.325737	-0.040711	-0.363141	-0.215851	-0.184693	-0.0181436	-0.324546	0.0169049	-0.155983	-0.0222606	-0.335922	0.130477	-0.246572	0.00173762	-0.405346	-0.380046
253	-0.0735568	-0.000648787	-0.587926	0.120693	-0.184609	-0.124161	-0.186068	-0.113838	-0.308685	-0.151539	-0.219923	-0.0427828	-0.368242	-0.163419	0.0428697	-0.133042	-0.395864	-0.0330705
252	-0.329235	0.134101	0.0479473	-0.107497	-0.234716	0.0331329	-0.422222	-0.0273211	-0.53496	-0.105119	-0.186646	-0.201359	-0.19833	-0.101339	-0.428103	0.0512633	-0.43588	-0.129597
251	-0.0514625	0.210207	-0.081718	-0.0524613	-0.216092	0.179429	-0.350257	-0.120786	-0.347394	-0.15745	0.098421	0.0164792	-0.164465	0.0512818	-0.058314	0.0379731	-0.233009	-0.0586419
250	-0.211631	0.0542922	-0.05382	0.0687458	-0.341828	0.0164133	-0.182651	0.166879	-0.38215	0.0394382	-0.437598	0.165089	-0.315974	-0.0305193	-0.205777	-0.126854	-0.443764	-0.381267
249	-0.24261	0.0936202	-0.407271	-0.034323	-0.436367	0.0100772	-0.490502	-0.0808896	-0.634379	-0.161133	-0.257543	0.0633752	-0.658691	-0.177215	-0.417569	0.0763067	-0.47542	-0.275234
248	-0.25453	0.0810149	-0.571069	0.100981	-0.800746	-0.0428998	-0.736739	0.0465933	-0.747268	-0.0184621	-0.68649	-0.226429	-1.14853	-0.201547	-0.641709	0.201525	-0.420093	-0.782284
247	-0.42452	0.141094	-0.679437	0.15006	-0.874111	0.124307	-0.8778	0.0182074	-1.07573	0.19528	-0.760866	-0.0226153	-0.773258	-0.0807945	-1.01851	-0.0983612	-0.957474	-1.06939
246	-0.802463	0.0173342	-0.937982	0.0673776	-0.900398	0.111914	-0.990925	-0.0024443	-1.03017	-0.139238	-0.818622	-0.0603943	-1.1305	-0.187494	-1.26771	0.0778335	-0.874427	-0.76116
245	-1.37715	-0.116237	-1.34857	-0.0972861	-1.56058	0.0792736	-1.43604	0.0811639	-1.49122	0.162056	-1.36091	0.127255	-1.29661	0.201185	-1.31684	-0.0351384	-1.3569	-1.72264
244	-1.35457	0.253195	-1.79703	-0.109393	-1.79081	-0.2235	-1.94549	-0.0984901	-1.98335	-0.0396547	-1.44638	-0.116995	-1.69534	0.0173072	-1.83669	0.108447	-1.73215	-1.75116
243	-1.51299	0.0756596	-2.0403	-0.0221761	-2.15248	-0.0488335	-2.18484	0.300167	-2.27497	-0.0924967	-1.80881	-0.0464841	-2.23877	-0.0483537	-2.0686	0.111249	-2.02378	-2.05998
242	-2.12343	-0.136717	-2.72613	-0.0903402	-2.72868	-0.0904347	-3.04979	0.0197937	-3.07781	0.1503	-2.60797	0.0494493	-2.75447	-0.13236	-2.56313	0.0692344	-2.80811	-2.87898
241	-2.39774	0.0581595	-3.76341	-0.0617953	-3.38517	0.0583594	-3.92736	-0.247883	-3.63379	-0.0440659	-3.34184	0.0175498	-3.45957	0.0448994	-3.38582	-0.187656	-3.81244	-3.3411
240	-3.39692	-0.257841	-4.60052	0.0536903	-4.75867	0.235057	-4.70035	-0.0837341	-5.12771	0.039348	-4.65604	0.275102	-4.39075	0.0976236	-4.56755	0.0634008	-4.81165	-4.79802
239	-4.35009	-0.211823	-5.91825	-0.233021	-5.8573	-0.0681315	-6.32387	-0.17538	-6.33578	0.0636985	-5.54013	0.135497	-5.63495	0.0726921	-6.15517	-0.0926405	-6.08124	-5.921
238	-5.04394	0.129948	-7.08572	0.210349	-7.82837	0.0598313	-8.2336	0.091613	-7.76054	0.14719	-7.31108	-0.173384	-6.92474	0.0230592	-7.22717	0.0692617	-7.66443	-7.97556
237	-6.06922	-0.195276	-9.23692	-0.147335	-9.20439	-0.0647007	-9.90212	0.236845	-10.033	0.198476	-8.86091	0.12772	-8.96899	-0.0522453	-9.67378	-0.0410478	-9.46939	-9.40286
236	-7.37051	0.118673	-11.2577	0.352629	-11.8852	0.4364	-12.7668	0.186387	-11.9486	-0.0289133	-11.2442	0.0016496	-11.1207	0.210612	-11.8206	-0.112645	-11.8661	-11.8562
235	-8.43589	0.218368	-13.8426	0.0188336	-14.6927	-0.0726764	-15.1248	0.0303133	-14.5119	0.330135	-13.674	0.101905	-13.0863	0.211176	-14.273	-0.0762983	-13.9902	-15.0229
234	-9.8869	0.0629609	-15.9434	-0.0684736	-16.7694	-0.102147	-17.8939	0.0169128	-17.6499	0.364579	-15.9331	-0.0834519	-15.4721	0.143747	-16.9938	0.118145	-16.9594	-17.1339
233	-11.1381	0.123443	-18.0903	0.10352	-19.1823	0.390035	-20.7862	0.235495	-20.2996	0.0622539	-17.8787	-0.329554	-17.6632	0.0270984	-19.4399	0.249012	-19.379	-19.2446
232	-12.41	0.108472	-20.6662	0.0921342	-21.6679	0.171258	-22.904	-0.105627	-22.1065	-0.00326297	-20.4089	0.447245	-19.7163	0.283183	-21.6371	0.178768	-21.7676	-21.6647
231	-13.4131	0.338358	-22.2937	0.164994	-23.0008	-0.0491827	-25.4551	-0.0540415	-23.9571	-0.203183	-21.6501	-0.0847801	-21.3929	-0.0746262	-22.7746	0.361064	-23.6426	-22.7976
230	-14.0515	0.332169	-24.1726	0.133512	-25.2405	0.162224	-27.0103	0.226663	-26.0336	-0.0315625	-23.2848	0.20439	-22.8998	-0.032786	-24.9857	0.0652269	-25.3776	-25.209
229	-15.292	0.183819	-26.2339	-0.444844	-26.1833	-0.374855	-28.899	-0.0301645	-27.754	0.323917	-25.0769	-0.362092	-24.6818	-0.0242339	-27.1077	-0.0451865	-26.5994	-26.5073
228	-16.1282	0.371403	-27.5259	0.216571	-27.7177	-0.0798853	-29.9153	0.207157	-29.1127	0.376296	-26.7817	-0.211911	-25.4328	0.441592	-28.1388	-0.300766	-28.3584	-28.0939
227	-16.5058	0.315388	-28.6254	0.242108	-29.5842	-0.0199038	-32.5268	0.11214	-30.5234	0.274807	-27.9954	-0.0345091	-27.4661	0.0111389	-29.8636	-0.171298	-29.0766	-29.859
226	-17.2708	0.106514	-29.6781	0.137961	-31.0796	0.223183	-33.1438	0.271229	-32.0623	-0.0423583	-29.535	0.127071	-28.1293	0.219588	-31.0552	0.249966	-30.6642	-31.0372
225	-16.9999	0.408411	-31.1551	-0.0542714	-31.5727	-0.0334822	-34.5389	-0.069952	-33.1939	0.722651	-29.6042	0.167207	-28.751	-0.137381	-31.557	0.467583	-31.7531	-32.2953
224	-18.0812	-0.0943436	-32.1604	0.540581	-32.503	0.0533246	-34.379	0.161645	-33.4843	-0.178664	-30.5137	0.216671	-29.9587	-0.456749	-32.5028	0.0365981	-32.2488	-32.3243
223	-18.1704	-0.0255295	-32.6771	0.0765332	-33.0739	0.741063	-34.7947	0.167659	-33.7736	0.374991	-30.8832	-0.0108893	-29.4248	0.21924	-32.6707	-0.260893	-32.7683	-33.4489
222	-19.0993	-0.0445004	-32.135	-0.0930226	-33.1658	1.11003	-35.651	0.537712	-34.5249	0.213467	-31.369	0.715327	-29.949	-0.00334505	-33.123	0.514026	-33.4813	-33.3793
221	-19.6768	-0.0832058	-33.817	0.0356584	-33.7644	0.22546	-36.4521	-0.105506	-34.1209	0.782434	-31.2806	0.0238885	-30.6701	-0.147673	-33.4947	0.194513	-33.6264	-34.5468
220	-19.9928	0.217247	-33.6546	0.37492	-33.592	0.240285	-36.4709	0.499416	-35.446	0.510622	-31.324	-0.303187	-31.23	0.195868	-34.4039	-0.118803	-33.7894	-34.1026
219	-20.5251	0.790086	-34.5206	0.188837	-35.3655	0.294195	-37.3635	-0.270812	-36.0897	0.675528	-32.1985	-0.0375294	-31.6556	-0.0529914	-34.5381	0.293203	-34.8882	-36.041
218	-21.0498	0.225404	-35.9149	0.0810392	-34.7268	0.851856	-38.0218	0.415923	-35.9336	0.660838	-32.8852	-0.108566	-32.0527	0.664142	-35.308	0.111271	-35.3033	-35.3877
217	-22.4821	0.195825	-35.537	0.947422	-36.2002	0.160868	-38.4797	-0.124007	-36.6604	0.646075	-33.5081	0.418065	-32.7251	0.220381	-35.9237	1.17516	-35.8568	-36.8462
216	-22.0047	0.919825	-36.2934	0.946787	-37.7907	0.722328	-39.0473	0.209313	-37.4146	-0.000436767	-34.4397	0.165198	-33.4648	0.316099	-37.1227	0.140439	-37.0898	-37.7903
215	-23.9506	0.94068	-36.9662	0.585595	-37.4845	0.00543485	-40.5919	0.0609041	-39.2133	-0.302388	-35.1893	0.65334	-34.0713	1.86835	-38.2091	-0.11511	-36.4276	-37.1821
214	-25.4553	-0.0500188	-39.1533	0.812672	-38.9478	-0.0180744	-41.7027	0.036064	-40.3175	-0.0474902	-35.7774	0.798106	-34.8711	0.226701	-38.4644	0.072191	-38.6103	-38.9003
213	-26.6985	0.571681	-40.4953	0.290986	-41.2546	-0.395407	-42.097	0.475906	-40.6467	0.589553	-37.4687	0.0188683	-35.7574	0.568303	-39.176	0.0760159	-39.094	-41.8441
212	-26.6237	2.61388	-41.8629	2.86611	-41.0126	0.71246	-42.9799	0.0957593	-43.0348	0.766262	-38.5439	-0.169888	-37.5499	0.543035	-40.9205	0.439842	-41.7242	-41.7788
211	-29.9179	2.38653	-43.5924	0.455064	-42.5165	-0.208955	-45.1672	0.80835	-43.5309	1.38342	-40.7822	1.03829	-39.5699	0.0450351	-42.6	0.31149	-42.5608	-43.8999
210	-25.4965	3.23761	-46.5635	0.883301	-42.715	5.19133	-47.1867	0.0339383	-45.5783	0.93034	-41.2276	0.0456092	-39.9629	-0.383131	-44.7924	1.46791	-44.1369	-43.6454
209	-37.9215	18.0612	-52.0893	18.3714	-40.8609	7.06853	-48.9468	1.48788	-44.7311	0.813025	-41.3522	-0.454775	-40.2113	0.822364	-44.9653	-0.217537	-44.6135	-41.6739
208	-17.6269	-3.66656	-34.4395	16.4997	-38.4194	5.22969	-48.1272	2.85409	-41.9204	1.90258	-39.169	1.92004	-38.2342	0.239546	-45.2077	1.66865	-43.5186	-40.322
207	25.9013	-31.0741	52.8218	-3.12755	-39.8515	37.4789	-42.5204	1.12753	-43.1707	4.19807	-37.6201	2.15968	-35.7368	2.64077	-41.7954	2.05861	-39.666	-44.0496
206	-8.51861	-7.92903	15.5327	0.490044	35.487	-7.37381	-69.9336	37.6913	-32.3794	3.9119	-24.6906	1.70131	-33.6821	-0.0237478	-35.6064	0.748333	-35.4649	31.5751
205	-12.7264	6.19563	5.66162	19.7264	-50.2448	-3.02957	12.8278	-15.0484	-37.9461	21.3484	-31.6418	9.23285	-21.0484	0.352408	-28.9475	0.282762	-28.803	-71.5932
	CD output
TITLE	Urea_01M_SODAMn_08_05_2024				TITLE	Urea_01M_SODAMn_08_05_2024				TITLE	Urea_01M_SODAMn_08_05_2024				TITLE	Urea_05M_SODAMn_08_05_2024				TITLE	Urea_05M_SODAMn_08_05_2024				TITLE	Urea_05M_SODAMn_08_05_2024				TITLE	Urea_1M__SODAMn_08_05_2024				TITLE	Urea_1M__SODAMn_08_05_2024				TITLE	Urea_1M__SODAMn_08_05_2024				TITLE	Urea_1.5M__SODAMn_08_05_2024
DATA TYPE					DATA TYPE					DATA TYPE					DATA TYPE					DATA TYPE					DATA TYPE					DATA TYPE					DATA TYPE					DATA TYPE					DATA TYPE
ORIGIN	JASCO				ORIGIN	JASCO				ORIGIN	JASCO				ORIGIN	JASCO				ORIGIN	JASCO				ORIGIN	JASCO				ORIGIN	JASCO				ORIGIN	JASCO				ORIGIN	JASCO				ORIGIN	JASCO
OWNER					OWNER					OWNER					OWNER					OWNER					OWNER					OWNER					OWNER					OWNER					OWNER
DATE	24/05/08				DATE	24/05/08				DATE	24/05/08				DATE	24/05/08				DATE	24/05/08				DATE	24/05/08				DATE	24/05/08				DATE	24/05/08				DATE	24/05/08				DATE	24/05/08
TIME	12:14:26				TIME	12:13:08				TIME	12:15:44				TIME	12:21:04				TIME	12:19:46				TIME	12:22:22				TIME	12:37:44				TIME	12:36:26				TIME	12:39:02				TIME	12:41:15
SPECTROMETER/DATA SYSTEM					SPECTROMETER/DATA SYSTEM					SPECTROMETER/DATA SYSTEM					SPECTROMETER/DATA SYSTEM					SPECTROMETER/DATA SYSTEM					SPECTROMETER/DATA SYSTEM					SPECTROMETER/DATA SYSTEM					SPECTROMETER/DATA SYSTEM					SPECTROMETER/DATA SYSTEM					SPECTROMETER/DATA SYSTEM
LOCALE	1033				LOCALE	1033				LOCALE	1033				LOCALE	1033				LOCALE	1033				LOCALE	1033				LOCALE	1033				LOCALE	1033				LOCALE	1033				LOCALE	1033
RESOLUTION					RESOLUTION					RESOLUTION					RESOLUTION					RESOLUTION					RESOLUTION					RESOLUTION					RESOLUTION					RESOLUTION					RESOLUTION
DELTAX	-1				DELTAX	-1				DELTAX	-1				DELTAX	-1				DELTAX	-1				DELTAX	-1				DELTAX	-1				DELTAX	-1				DELTAX	-1				DELTAX	-1
XUNITS	NANOMETERS				XUNITS	NANOMETERS				XUNITS	NANOMETERS				XUNITS	NANOMETERS				XUNITS	NANOMETERS				XUNITS	NANOMETERS				XUNITS	NANOMETERS				XUNITS	NANOMETERS				XUNITS	NANOMETERS				XUNITS	NANOMETERS
YUNITS	CD [mdeg]				YUNITS	CD [mdeg]				YUNITS	CD [mdeg]				YUNITS	CD [mdeg]				YUNITS	CD [mdeg]				YUNITS	CD [mdeg]				YUNITS	CD [mdeg]				YUNITS	CD [mdeg]				YUNITS	CD [mdeg]				YUNITS	CD [mdeg]
Y2UNITS	HT [V]				Y2UNITS	HT [V]				Y2UNITS	HT [V]				Y2UNITS	HT [V]				Y2UNITS	HT [V]				Y2UNITS	HT [V]				Y2UNITS	HT [V]				Y2UNITS	HT [V]				Y2UNITS	HT [V]				Y2UNITS	HT [V]
FIRSTX	260				FIRSTX	260				FIRSTX	260				FIRSTX	260				FIRSTX	260				FIRSTX	260				FIRSTX	260				FIRSTX	260				FIRSTX	260				FIRSTX	260
LASTX	200				LASTX	200				LASTX	200				LASTX	200				LASTX	200				LASTX	200				LASTX	200				LASTX	200				LASTX	200				LASTX	200
NPOINTS	61				NPOINTS	61				NPOINTS	61				NPOINTS	61				NPOINTS	61				NPOINTS	61				NPOINTS	61				NPOINTS	61				NPOINTS	61				NPOINTS	61
FIRSTY	-0.22563				FIRSTY	-0.24459				FIRSTY	-0.18899				FIRSTY	0.11711				FIRSTY	-0.46037				FIRSTY	-0.39109				FIRSTY	-0.71125				FIRSTY	-0.39315				FIRSTY	-0.43144				FIRSTY	-0.13365
MAXY	31.5724				MAXY	32.2556				MAXY	43.4358				MAXY	23.2025				MAXY	43.4298				MAXY	4.75648				MAXY	54.8677				MAXY	4.75772				MAXY	70.6248				MAXY	67.8189
MINY	-45.0984				MINY	-44.5895				MINY	-44.3729				MINY	-46.8439				MINY	-48.016				MINY	-45.1005				MINY	-41.407				MINY	-42.8347				MINY	-40.4408				MINY	-41.7199
XYDATA					XYDATA					XYDATA					XYDATA					XYDATA					XYDATA					XYDATA					XYDATA					XYDATA					XYDATA
260	-0.225626	251.223			260	-0.244589	251.202			260	-0.188989	251.218			260	0.117114	251.214			260	-0.460373	251.262			260	-0.391095	251.265			260	-0.711246	250.46			260	-0.393152	250.373			260	-0.431442	250.421			260	-0.133655	250.75
259	-0.317505	251.866			259	-0.452399	251.84			259	-0.244189	251.835			259	-0.287228	251.814			259	-0.158917	251.85			259	-0.139044	251.868			259	-0.239633	251.101			259	-0.332147	250.977			259	-0.328693	251.041			259	-0.371771	251.376
258	-0.549594	252.516			258	-0.383734	252.418			258	-0.515256	252.475			258	-0.436237	252.467			258	-0.102847	252.439			258	-0.230936	252.467			258	-0.351767	251.748			258	-0.315796	251.576			258	-0.342502	251.659			258	-0.180356	252.04
257	-0.564142	253.063			257	-0.350095	252.993			257	-0.238608	253.07			257	-0.445352	253.041			257	-0.202353	253.015			257	-0.556076	253.051			257	-0.223959	252.299			257	-0.452896	252.17			257	-0.345886	252.247			257	0.0513794	252.575
256	-0.110202	253.613			256	-0.439926	253.579			256	-0.445917	253.629			256	-0.173199	253.633			256	-0.068454	253.613			256	-0.129343	253.615			256	-0.112521	252.879			256	-0.32533	252.761			256	-0.496329	252.835			256	-0.222073	253.183
255	-0.01026	254.226			255	-0.224768	254.141			255	0.0810303	254.229			255	-0.324164	254.16			255	-0.421658	254.177			255	-0.512164	254.232			255	-0.458231	253.508			255	-0.360922	253.401			255	-0.265494	253.45			255	-0.463284	253.73
254	-0.537103	254.831			254	-0.336383	254.763			254	-0.260098	254.9			254	-0.239597	254.81			254	-0.324509	254.893			254	-0.790469	254.886			254	-0.418924	254.148			254	-0.20134	254.066			254	-0.647552	254.116			254	-0.609598	254.41
253	-0.289185	255.443			253	-0.472824	255.401			253	-0.661822	255.494			253	-0.233646	255.412			253	-0.356351	255.44			253	-0.253296	255.508			253	-0.426947	254.761			253	-0.45853	254.661			253	-0.44877	254.731			253	-0.118204	254.988
252	-0.46987	256.105			252	-0.587866	256.011			252	-0.463464	256.106			252	-0.703711	256.039			252	-0.769052	256.031			252	-0.569626	256.107			252	-0.263614	255.33			252	-0.441412	255.244			252	-0.301129	255.307			252	-0.332806	255.629
251	-0.748758	256.714			251	-0.232605	256.683			251	-0.156113	256.717			251	-0.347345	256.701			251	-0.632883	256.688			251	-0.142233	256.734			251	-0.336511	255.995			251	-0.154651	255.858			251	-0.434015	255.935			251	-0.30423	256.272
250	-0.658429	257.389			250	-0.507846	257.294			250	-0.645254	257.387			250	-0.40466	257.4			250	-0.450015	257.352			250	-0.713916	257.389			250	-0.518243	256.648			250	-0.518408	256.597			250	-0.18197	256.652			250	-0.833765	256.943
249	-0.498444	258.054			249	-0.417752	258.009			249	-0.373196	258.12			249	-0.753934	258.084			249	-0.29249	258.062			249	-0.332169	258.101			249	-0.587851	257.357			249	-0.466714	257.272			249	-0.551794	257.384			249	-0.424738	257.672
248	-0.892349	258.784			248	-0.576797	258.727			248	-0.722382	258.79			248	-0.966711	258.786			248	-1.2106	258.75			248	-0.596725	258.824			248	-0.795676	258.111			248	-0.986029	257.993			248	-0.993054	258.031			248	-0.673465	258.305
247	-1.15383	259.559			247	-0.724374	259.454			247	-1.16785	259.544			247	-1.09405	259.581			247	-0.764691	259.509			247	-1.12157	259.581			247	-0.806747	258.781			247	-0.947751	258.776			247	-0.641528	258.822			247	-0.814505	259.097
246	-1.14337	260.548			246	-0.910239	260.443			246	-1.29586	260.586			246	-1.24722	260.576			246	-1.77621	260.536			246	-1.43471	260.608			246	-1.00065	259.785			246	-1.2068	259.723			246	-1.06953	259.84			246	-0.754477	260.092
245	-1.0646	261.492			245	-1.48294	261.419			245	-1.36615	261.502			245	-1.50397	261.498			245	-1.67694	261.519			245	-1.45674	261.57			245	-1.0872	260.698			245	-1.37937	260.679			245	-1.57278	260.751			245	-1.44889	261.006
244	-1.71693	262.553			244	-1.65418	262.484			244	-2.05406	262.541			244	-1.79588	262.594			244	-2.04625	262.552			244	-2.08207	262.591			244	-1.72978	261.768			244	-1.7711	261.675			244	-1.34202	261.818			244	-1.65006	262.059
243	-2.16448	263.828			243	-2.1849	263.762			243	-2.40927	263.804			243	-2.50695	263.861			243	-2.22829	263.844			243	-2.25076	263.819			243	-2.44018	262.964			243	-2.21779	262.927			243	-2.13537	262.988			243	-1.9944	263.285
242	-3.13628	265.239			242	-2.76969	265.215			242	-3.03517	265.285			242	-3.02552	265.291			242	-2.8622	265.278			242	-3.17315	265.314			242	-2.8304	264.315			242	-2.57414	264.29			242	-3.17879	264.297			242	-3.05147	264.733
241	-3.75916	266.868			241	-4.03715	266.812			241	-3.46918	266.888			241	-3.55617	266.885			241	-3.724	266.893			241	-3.62968	266.944			241	-3.71199	265.973			241	-3.45613	265.843			241	-3.19717	265.896			241	-3.57665	266.322
240	-5.05891	268.799			240	-4.83122	268.799			240	-5.04267	268.833			240	-4.89288	268.914			240	-4.67292	268.809			240	-4.75195	268.807			240	-4.18116	267.78			240	-4.40845	267.758			240	-4.71669	267.779			240	-4.18087	268.217
239	-6.48615	271.173			239	-6.05974	271.127			239	-6.27599	271.196			239	-6.29124	271.154			239	-6.22659	271.164			239	-6.16154	271.251			239	-5.40046	269.994			239	-5.72804	269.857			239	-5.67898	269.939			239	-5.64045	270.437
238	-7.49752	273.939			238	-7.8162	273.876			238	-8.12424	273.897			238	-7.68551	273.94			238	-7.48887	273.938			238	-7.28789	273.98			238	-6.94948	272.539			238	-7.30377	272.375			238	-7.18493	272.514			238	-7.47317	273.05
237	-9.94528	277.007			237	-9.4535	276.971			237	-9.681	277.085			237	-9.76304	277.056			237	-9.74397	277.055			237	-9.69973	277.12			237	-8.51089	275.466			237	-9.08658	275.336			237	-9.06796	275.404			237	-9.09218	276.066
236	-12.2944	280.521			236	-11.593	280.492			236	-12.2754	280.506			236	-11.8134	280.567			236	-12.0284	280.526			236	-12.1934	280.566			236	-11.0952	278.665			236	-11.4201	278.576			236	-10.5961	278.645			236	-11.5278	279.301
235	-13.8586	284.195			235	-14.3385	284.127			235	-14.1408	284.189			235	-14.5413	284.206			235	-14.274	284.207			235	-14.5701	284.251			235	-13.0067	282.116			235	-12.8384	282.036			235	-13.4426	282.054			235	-13.4398	282.858
234	-16.9764	288.266			234	-17.2834	288.204			234	-17.4364	288.226			234	-17.3787	288.26			234	-17.1414	288.229			234	-17.0113	288.362			234	-15.4675	285.765			234	-15.3982	285.765			234	-15.859	285.816			234	-15.7886	286.698
233	-19.755	292.496			233	-19.1701	292.447			233	-19.8237	292.449			233	-19.6601	292.56			233	-19.301	292.506			233	-20.115	292.604			233	-17.2938	289.713			233	-17.916	289.714			233	-17.4777	289.753			233	-18.1689	290.784
232	-21.582	296.799			232	-21.9273	296.748			232	-22.0576	296.722			232	-21.3389	296.916			232	-21.8497	296.836			232	-21.5799	296.933			232	-20.2682	293.66			232	-19.62	293.66			232	-19.4661	293.674			232	-20.2373	294.833
231	-23.9231	301.169			231	-23.4391	301.166			231	-23.7926	301.135			231	-23.7184	301.285			231	-23.1894	301.202			231	-22.9118	301.338			231	-21.2427	297.765			231	-21.2257	297.737			231	-21.6148	297.637			231	-21.7227	299.051
230	-25.2899	305.246			230	-25.2753	305.283			230	-25.4046	305.271			230	-24.9204	305.411			230	-25.1135	305.391			230	-25.4764	305.445			230	-22.8335	301.507			230	-22.9654	301.546			230	-23.0388	301.49			230	-23.3028	303.051
229	-26.4932	309.473			229	-27.0386	309.432			229	-26.2593	309.508			229	-26.8605	309.598			229	-27.0942	309.497			229	-27.1766	309.647			229	-24.8636	305.453			229	-24.5136	305.387			229	-24.5378	305.366			229	-25.0113	307.022
228	-28.6433	313.491			228	-28.2341	313.477			228	-28.0006	313.468			228	-28.1161	313.605			228	-28.314	313.515			228	-28.4494	313.657			228	-25.7365	309.227			228	-24.8381	309.201			228	-25.9319	309.103			228	-26.8442	310.884
227	-29.3376	316.909			227	-28.9389	316.96			227	-30.2198	316.943			227	-29.9025	317.044			227	-30.5025	317.008			227	-30.1487	317.128			227	-27.3979	312.437			227	-27.5651	312.386			227	-26.8434	312.376			227	-28.3141	314.163
226	-30.9169	320.014			226	-30.1714	320.071			226	-30.9565	320.094			226	-30.797	320.233			226	-31.1116	320.213			226	-31.7311	320.303			226	-28.5774	315.316			226	-27.7757	315.27			226	-28.357	315.281			226	-29.1656	317.206
225	-31.8541	323.142			225	-31.9045	323.11			225	-31.1904	323.157			225	-31.3332	323.353			225	-31.3707	323.28			225	-32.3381	323.42			225	-28.6553	318.258			225	-28.8993	318.243			225	-28.745	318.228			225	-29.7031	320.22
224	-31.6752	326.123			224	-32.7155	326.159			224	-32.2493	326.124			224	-32.6616	326.283			224	-32.9757	326.225			224	-32.293	326.419			224	-30.1701	321.078			224	-29.7048	321.051			224	-29.9533	321.038			224	-30.3403	323.227
223	-32.4751	329.066			223	-32.6494	329.09			223	-33.3566	329.048			223	-32.7864	329.3			223	-32.6785	329.242			223	-32.8173	329.406			223	-29.6407	323.893			223	-28.8038	323.933			223	-29.865	323.869			223	-30.5921	326.197
222	-33.2788	332.112			222	-33.6789	332.117			222	-33.8634	332.059			222	-33.6295	332.489			222	-33.7374	332.308			222	-32.3609	332.519			222	-29.8647	326.892			222	-29.6011	326.922			222	-30.4155	326.811			222	-31.3718	329.287
221	-32.4987	335.273			221	-34.1822	335.207			221	-33.7728	335.292			221	-34.0572	335.595			221	-33.2159	335.54			221	-33.6997	335.692			221	-30.0111	330.022			221	-30.4015	330.055			221	-30.3684	329.957			221	-31.2903	332.601
220	-34.0203	338.448			220	-34.7645	338.459			220	-33.1266	338.474			220	-34.3242	338.955			220	-34.3777	338.821			220	-34.8916	339.033			220	-31.1468	333.224			220	-31.5477	333.171			220	-30.0228	333.163			220	-31.4085	335.919
219	-34.3074	341.697			219	-35.4318	341.629			219	-34.7283	341.589			219	-34.9104	342.311			219	-34.4473	342.215			219	-35.31	342.395			219	-31.2674	336.444			219	-31.7334	336.465			219	-31.9204	336.447			219	-32.0153	339.448
218	-35.3435	344.942			218	-34.3078	344.963			218	-35.5179	344.817			218	-35.2523	345.886			218	-34.7296	345.769			218	-35.4229	345.919			218	-32.3766	340.053			218	-31.0733	340.027			218	-32.3195	339.977			218	-33.1649	343.244
217	-35.0803	348.426			217	-35.5748	348.456			217	-35.89	348.357			217	-37.3145	349.657			217	-35.3822	349.577			217	-34.4646	349.726			217	-31.9236	343.915			217	-32.4538	343.848			217	-32.7115	343.866			217	-34.4131	347.538
216	-37.0028	352.153			216	-36.0587	352.291			216	-37.264	352.19			216	-36.7074	353.801			216	-36.9753	353.797			216	-37.4098	353.913			216	-33.55	348.186			216	-32.6021	348.204			216	-33.1374	348.225			216	-33.9906	352.48
215	-35.9721	356.235			215	-36.3537	356.348			215	-36.5469	356.264			215	-38.1376	358.344			215	-38.111	358.318			215	-37.9541	358.557			215	-34.297	353.114			215	-31.7281	353.123			215	-35.8918	353.095			215	-35.4422	358.188
214	-38.5607	360.739			214	-38.2613	360.811			214	-38.463	360.782			214	-38.6982	363.723			214	-38.3984	363.701			214	-38.562	363.914			214	-34.2847	358.988			214	-35.681	358.977			214	-34.5351	358.99			214	-36.1654	365.2
213	-38.7137	365.924			213	-38.666	365.937			213	-38.7908	365.865			213	-39.3951	370.064			213	-39.7893	370.023			213	-38.9579	370.23			213	-34.9542	366.197			213	-36.349	366.154			213	-35.2188	366.175			213	-37.0113	374.01
212	-41.684	371.696			212	-41.0387	371.755			212	-40.9279	371.761			212	-41.7397	377.69			212	-41.5419	377.556			212	-40.7088	377.853			212	-37.0757	375.253			212	-36.3651	375.234			212	-37.831	375.206			212	-38.4456	385.336
211	-42.3922	378.563			211	-42.6491	378.576			211	-42.1913	378.629			211	-43.3505	387.138			211	-42.0457	386.922			211	-42.9706	387.257			211	-40.3703	386.817			211	-39.9153	386.887			211	-39.495	386.841			211	-39.054	400.339
210	-44.1948	386.622			210	-44.5895	386.574			210	-43.8751	386.585			210	-46.8439	398.763			210	-44.4974	398.59			210	-42.8249	399.01			210	-39.7457	402.044			210	-39.8197	402			210	-39.671	401.949			210	-41.159	420.365
209	-45.0984	395.951			209	-43.7777	396.137			209	-44.3729	396.042			209	-44.9927	413.604			209	-45.248	413.346			209	-45.1005	413.849			209	-41.407	422.114			209	-38.3671	422.065			209	-40.4408	422.039			209	-41.7199	447.499
208	-43.7147	407.291			208	-43.4315	407.362			208	-43.3893	407.354			208	-44.3388	432.784			208	-48.016	432.433			208	-44.7962	433.003			208	-37.3742	449.257			208	-38.6004	449.198			208	-38.2387	449.293			208	-40.8395	485.589
207	-40.1986	420.645			207	-37.5824	420.736			207	-40.531	420.737			207	-39.8457	457.513			207	-44.8017	456.927			207	-41.9571	457.731			207	-32.166	486.309			207	-35.924	486.193			207	-37.8659	486.441			207	-34.8061	539.074
206	-33.511	436.56			206	-35.1297	436.573			206	-37.4731	436.64			206	-34.3315	490.052			206	-36.7036	489.259			206	-35.6117	490.252			206	-29.9773	537.587			206	-32.6817	537.815			206	-33.6041	537.665			206	-24.8406	614.747
205	-30.5159	455.461			205	-29.1604	455.506			205	-26.5622	455.614			205	-30.2519	533.519			205	-28.9848	532.329			205	-29.515	533.38			205	-17.8906	610.335			205	-23.1233	610.527			205	-24.4668	610.66			205	-18.0902	718.636
204	-17.0755	478.598			204	-16.7656	478.41			204	-19.7851	478.669			204	-20.7965	593.461			204	-20.9672	591.944			204	-14.8311	593.547			204	-11.6988	711.179			204	3.00826	711.25			204	-17.8935	712.57			204	-36.1614	817.075
203	-8.054	506.961			203	-7.369	506.692			203	-13.1845	507.014			203	-8.74673	674.894			203	4.31017	673.765			203	2.60326	675.478			203	54.8677	814.455			203	-28.8064	811.503			203	70.6248	817.035			203	-38.7631	827.777
202	4.65913	542.949			202	4.51064	542.639			202	1.36836	542.966			202	13.9378	773.157			202	43.4298	772.468			202	-3.72557	773.275			202	38.7692	828.589			202	-42.8347	735.651			202	-24.9916	835.14			202	67.8189	809.109
201	11.558	589.183			201	10.8933	588.913			201	12.9939	589.304			201	-36.2541	826.338			201	-40.274	826.123			201	-34.2657	827.917			201	-7.56767	799.554			201	-8.46	581.041			201	-15.0325	806.413			201	-8.5316	785.221
200	31.5724	648.962			200	32.2556	648.642			200	43.4358	649.169			200	23.2025	801.927			200	4.34137	800.089			200	4.75648	803.654			200	-2.45515	771.28			200	4.75772	700.148			200	18.8496	777.618			200	-13.3063	761.835
##### Extended Information					##### Extended Information					##### Extended Information					##### Extended Information					##### Extended Information					##### Extended Information					##### Extended Information					##### Extended Information					##### Extended Information					##### Extended Information
[Comments]					[Comments]					[Comments]					[Comments]					[Comments]					[Comments]					[Comments]					[Comments]					[Comments]					[Comments]
Sample name	Urea_01M_SODAMn_08_05_2024				Sample name	Urea_01M_SODAMn_08_05_2024				Sample name	Urea_01M_SODAMn_08_05_2024				Sample name	Urea_05M_SODAMn_08_05_2024				Sample name	Urea_05M_SODAMn_08_05_2024				Sample name	Urea_05M_SODAMn_08_05_2024				Sample name	Urea_1M__SODAMn_08_05_2024				Sample name	Urea_1M__SODAMn_08_05_2024				Sample name	Urea_1M__SODAMn_08_05_2024				Sample name	Urea_1.5M__SODAMn_08_05_2024
Comment	10 uM of SOD A Mn in 0.1 M Urea dissolved in 50 mM KPP buffer	recorded at 25C			Comment	10 uM of SOD A Mn in 0.1 M Urea dissolved in 50 mM KPP buffer	recorded at 25C			Comment	10 uM of SOD A Mn in 0.1 M Urea dissolved in 50 mM KPP buffer	recorded at 25C			Comment	10 uM of SOD A Mn in 0.5 M Urea dissolved in 50 mM KPP buffer	recorded at 25C			Comment	10 uM of SOD A Mn in 0.5 M Urea dissolved in 50 mM KPP buffer	recorded at 25C			Comment	10 uM of SOD A Mn in 0.5 M Urea dissolved in 50 mM KPP buffer	recorded at 25C			Comment	10 uM of SOD A Mn in 1.0M Urea dissolved in 50 mM KPP buffer	recorded at 25C			Comment	10 uM of SOD A Mn in 1.0M Urea dissolved in 50 mM KPP buffer	recorded at 25C			Comment	10 uM of SOD A Mn in 1.0M Urea dissolved in 50 mM KPP buffer	recorded at 25C			Comment	of 10 uM of SOD A Mn in 1.5M Urea dissolved in 50 mM KPP buffer	recorded at 25C
User					User					User					User					User					User					User					User					User					User
Division					Division					Division					Division					Division					Division					Division					Division					Division					Division
Company	IBB PAN Warszawa				Company	IBB PAN Warszawa				Company	IBB PAN Warszawa				Company	IBB PAN Warszawa				Company	IBB PAN Warszawa				Company	IBB PAN Warszawa				Company	IBB PAN Warszawa				Company	IBB PAN Warszawa				Company	IBB PAN Warszawa				Company	IBB PAN Warszawa
[Detailed Information]					[Detailed Information]					[Detailed Information]					[Detailed Information]					[Detailed Information]					[Detailed Information]					[Detailed Information]					[Detailed Information]					[Detailed Information]					[Detailed Information]
Creation date	2024-05-08 11:14:00				Creation date	2024-05-08 11:13:00				Creation date	2024-05-08 11:15:00				Creation date	2024-05-08 11:21:00				Creation date	2024-05-08 11:19:00				Creation date	2024-05-08 11:22:00				Creation date	2024-05-08 11:37:00				Creation date	2024-05-08 11:36:00				Creation date	2024-05-08 11:39:00				Creation date	2024-05-08 11:41:00
Data array type	Linear data array * 2				Data array type	Linear data array * 2				Data array type	Linear data array * 2				Data array type	Linear data array * 2				Data array type	Linear data array * 2				Data array type	Linear data array * 2				Data array type	Linear data array * 2				Data array type	Linear data array * 2				Data array type	Linear data array * 2				Data array type	Linear data array * 2
Horizontal axis	Wavelength [nm]				Horizontal axis	Wavelength [nm]				Horizontal axis	Wavelength [nm]				Horizontal axis	Wavelength [nm]				Horizontal axis	Wavelength [nm]				Horizontal axis	Wavelength [nm]				Horizontal axis	Wavelength [nm]				Horizontal axis	Wavelength [nm]				Horizontal axis	Wavelength [nm]				Horizontal axis	Wavelength [nm]
Vertical axis(1)	CD [mdeg]				Vertical axis(1)	CD [mdeg]				Vertical axis(1)	CD [mdeg]				Vertical axis(1)	CD [mdeg]				Vertical axis(1)	CD [mdeg]				Vertical axis(1)	CD [mdeg]				Vertical axis(1)	CD [mdeg]				Vertical axis(1)	CD [mdeg]				Vertical axis(1)	CD [mdeg]				Vertical axis(1)	CD [mdeg]
Vertical axis(2)	HT [V]				Vertical axis(2)	HT [V]				Vertical axis(2)	HT [V]				Vertical axis(2)	HT [V]				Vertical axis(2)	HT [V]				Vertical axis(2)	HT [V]				Vertical axis(2)	HT [V]				Vertical axis(2)	HT [V]				Vertical axis(2)	HT [V]				Vertical axis(2)	HT [V]
Start	260 nm				Start	260 nm				Start	260 nm				Start	260 nm				Start	260 nm				Start	260 nm				Start	260 nm				Start	260 nm				Start	260 nm				Start	260 nm
End	200 nm				End	200 nm				End	200 nm				End	200 nm				End	200 nm				End	200 nm				End	200 nm				End	200 nm				End	200 nm				End	200 nm
Data interval	1 nm				Data interval	1 nm				Data interval	1 nm				Data interval	1 nm				Data interval	1 nm				Data interval	1 nm				Data interval	1 nm				Data interval	1 nm				Data interval	1 nm				Data interval	1 nm
Data points	61				Data points	61				Data points	61				Data points	61				Data points	61				Data points	61				Data points	61				Data points	61				Data points	61				Data points	61
[Measurement Information]					[Measurement Information]					[Measurement Information]					[Measurement Information]					[Measurement Information]					[Measurement Information]					[Measurement Information]					[Measurement Information]					[Measurement Information]					[Measurement Information]
Instrument name	Jasco J-815				Instrument name	Jasco J-815				Instrument name	Jasco J-815				Instrument name	Jasco J-815				Instrument name	Jasco J-815				Instrument name	Jasco J-815				Instrument name	Jasco J-815				Instrument name	Jasco J-815				Instrument name	Jasco J-815				Instrument name	Jasco J-815
Model name	J-815				Model name	J-815				Model name	J-815				Model name	J-815				Model name	J-815				Model name	J-815				Model name	J-815				Model name	J-815				Model name	J-815				Model name	J-815
Serial No.	B049061168				Serial No.	B049061168				Serial No.	B049061168				Serial No.	B049061168				Serial No.	B049061168				Serial No.	B049061168				Serial No.	B049061168				Serial No.	B049061168				Serial No.	B049061168				Serial No.	B049061168
Accessory	PTC-423S				Accessory	PTC-423S				Accessory	PTC-423S				Accessory	PTC-423S				Accessory	PTC-423S				Accessory	PTC-423S				Accessory	PTC-423S				Accessory	PTC-423S				Accessory	PTC-423S				Accessory	PTC-423S
Accessory S/N	A020161181				Accessory S/N	A020161181				Accessory S/N	A020161181				Accessory S/N	A020161181				Accessory S/N	A020161181				Accessory S/N	A020161181				Accessory S/N	A020161181				Accessory S/N	A020161181				Accessory S/N	A020161181				Accessory S/N	A020161181
Temperature	25.01 C				Temperature	25.01 C				Temperature	24.99 C				Temperature	25.00 C				Temperature	25.00 C				Temperature	24.99 C				Temperature	24.99 C				Temperature	25.01 C				Temperature	24.99 C				Temperature	25.00 C
Control sensor	Holder				Control sensor	Holder				Control sensor	Holder				Control sensor	Holder				Control sensor	Holder				Control sensor	Holder				Control sensor	Holder				Control sensor	Holder				Control sensor	Holder				Control sensor	Holder
Monitor sensor	Holder				Monitor sensor	Holder				Monitor sensor	Holder				Monitor sensor	Holder				Monitor sensor	Holder				Monitor sensor	Holder				Monitor sensor	Holder				Monitor sensor	Holder				Monitor sensor	Holder				Monitor sensor	Holder
Start Mode	Start immediately				Start Mode	Start immediately				Start Mode	Start immediately				Start Mode	Start immediately				Start Mode	Start immediately				Start Mode	Start immediately				Start Mode	Start immediately				Start Mode	Start immediately				Start Mode	Start immediately				Start Mode	Start immediately
Cell length	10 mm				Cell length	10 mm				Cell length	10 mm				Cell length	10 mm				Cell length	10 mm				Cell length	10 mm				Cell length	10 mm				Cell length	10 mm				Cell length	10 mm				Cell length	10 mm
Measurement date	2024-05-08 11:14:00				Measurement date	2024-05-08 11:13:00				Measurement date	2024-05-08 11:15:00				Measurement date	2024-05-08 11:21:00				Measurement date	2024-05-08 11:19:00				Measurement date	2024-05-08 11:22:00				Measurement date	2024-05-08 11:37:00				Measurement date	2024-05-08 11:36:00				Measurement date	2024-05-08 11:39:00				Measurement date	2024-05-08 11:41:00
Photometric mode	CD	HT			Photometric mode	CD	HT			Photometric mode	CD	HT			Photometric mode	CD	HT			Photometric mode	CD	HT			Photometric mode	CD	HT			Photometric mode	CD	HT			Photometric mode	CD	HT			Photometric mode	CD	HT			Photometric mode	CD	HT
Measure range	260 - 200 nm				Measure range	260 - 200 nm				Measure range	260 - 200 nm				Measure range	260 - 200 nm				Measure range	260 - 200 nm				Measure range	260 - 200 nm				Measure range	260 - 200 nm				Measure range	260 - 200 nm				Measure range	260 - 200 nm				Measure range	260 - 200 nm
Data pitch	1 nm				Data pitch	1 nm				Data pitch	1 nm				Data pitch	1 nm				Data pitch	1 nm				Data pitch	1 nm				Data pitch	1 nm				Data pitch	1 nm				Data pitch	1 nm				Data pitch	1 nm
Sensitivity	Standard				Sensitivity	Standard				Sensitivity	Standard				Sensitivity	Standard				Sensitivity	Standard				Sensitivity	Standard				Sensitivity	Standard				Sensitivity	Standard				Sensitivity	Standard				Sensitivity	Standard
D.I.T.	1 sec				D.I.T.	1 sec				D.I.T.	1 sec				D.I.T.	1 sec				D.I.T.	1 sec				D.I.T.	1 sec				D.I.T.	1 sec				D.I.T.	1 sec				D.I.T.	1 sec				D.I.T.	1 sec
Bandwidth	1.00 nm				Bandwidth	1.00 nm				Bandwidth	1.00 nm				Bandwidth	1.00 nm				Bandwidth	1.00 nm				Bandwidth	1.00 nm				Bandwidth	1.00 nm				Bandwidth	1.00 nm				Bandwidth	1.00 nm				Bandwidth	1.00 nm
Start mode	Immediately				Start mode	Immediately				Start mode	Immediately				Start mode	Immediately				Start mode	Immediately				Start mode	Immediately				Start mode	Immediately				Start mode	Immediately				Start mode	Immediately				Start mode	Immediately
Scanning mode	Step				Scanning mode	Step				Scanning mode	Step				Scanning mode	Step				Scanning mode	Step				Scanning mode	Step				Scanning mode	Step				Scanning mode	Step				Scanning mode	Step				Scanning mode	Step
Baseline correction	None				Baseline correction	None				Baseline correction	None				Baseline correction	None				Baseline correction	None				Baseline correction	None				Baseline correction	None				Baseline correction	None				Baseline correction	None				Baseline correction	None
Shutter control	Auto				Shutter control	Auto				Shutter control	Auto				Shutter control	Auto				Shutter control	Auto				Shutter control	Auto				Shutter control	Auto				Shutter control	Auto				Shutter control	Auto				Shutter control	Auto
CD detector	PMT				CD detector	PMT				CD detector	PMT				CD detector	PMT				CD detector	PMT				CD detector	PMT				CD detector	PMT				CD detector	PMT				CD detector	PMT				CD detector	PMT
PMT voltage	Auto				PMT voltage	Auto				PMT voltage	Auto				PMT voltage	Auto				PMT voltage	Auto				PMT voltage	Auto				PMT voltage	Auto				PMT voltage	Auto				PMT voltage	Auto				PMT voltage	Auto
No. of cycle	2024-02-03				No. of cycle	2024-01-03				No. of cycle	2024-03-03				No. of cycle	2024-02-03				No. of cycle	2024-01-03				No. of cycle	2024-03-03				No. of cycle	2024-02-03				No. of cycle	2024-01-03				No. of cycle	2024-03-03				No. of cycle	2024-01-03
Cycle interval	1 sec				Cycle interval	1 sec				Cycle interval	1 sec				Cycle interval	1 sec				Cycle interval	1 sec				Cycle interval	1 sec				Cycle interval	1 sec				Cycle interval	1 sec				Cycle interval	1 sec				Cycle interval	1 sec
Concentration	50 mmol/L				Concentration	50 mmol/L				Concentration	50 mmol/L				Concentration	0.5 mol/L				Concentration	0.5 mol/L				Concentration	0.5 mol/L				Concentration	1.5 mol/L				Concentration	1.5 mol/L				Concentration	1.5 mol/L				Concentration	1.5 mol/L
CD output for blanks
TITLE	Urea_0.1M_control_08_05_2024				TITLE	Urea_0.1M_control_08_05_2024				TITLE	Urea_0.1M_control_08_05_2024				TITLE	Urea_0.5M_control_08_05_2024				TITLE	Urea_0.5M_control_08_05_2024				TITLE	Urea_0.5M_control_08_05_2024				TITLE	Urea_1M_control_08_05_2024				TITLE	Urea_1M_control_08_05_2024				TITLE	Urea_1M_control_08_05_2024				TITLE	Urea_1.5M_control_08_05_2024
DATA TYPE					DATA TYPE					DATA TYPE					DATA TYPE					DATA TYPE					DATA TYPE					DATA TYPE					DATA TYPE					DATA TYPE					DATA TYPE
ORIGIN	JASCO				ORIGIN	JASCO				ORIGIN	JASCO				ORIGIN	JASCO				ORIGIN	JASCO				ORIGIN	JASCO				ORIGIN	JASCO				ORIGIN	JASCO				ORIGIN	JASCO				ORIGIN	JASCO
OWNER					OWNER					OWNER					OWNER					OWNER					OWNER					OWNER					OWNER					OWNER					OWNER
DATE	24/05/08				DATE	24/05/08				DATE	24/05/08				DATE	24/05/08				DATE	24/05/08				DATE	24/05/08				DATE	24/05/08				DATE	24/05/08				DATE	24/05/08				DATE	24/05/08
TIME	13:20:52				TIME	13:22:10				TIME	13:23:28				TIME	13:27:16				TIME	13:28:34				TIME	13:29:52				TIME	13:32:18				TIME	13:33:36				TIME	13:34:54				TIME	13:37:48
SPECTROMETER/DATA SYSTEM					SPECTROMETER/DATA SYSTEM					SPECTROMETER/DATA SYSTEM					SPECTROMETER/DATA SYSTEM					SPECTROMETER/DATA SYSTEM					SPECTROMETER/DATA SYSTEM					SPECTROMETER/DATA SYSTEM					SPECTROMETER/DATA SYSTEM					SPECTROMETER/DATA SYSTEM					SPECTROMETER/DATA SYSTEM
LOCALE	1033				LOCALE	1033				LOCALE	1033				LOCALE	1033				LOCALE	1033				LOCALE	1033				LOCALE	1033				LOCALE	1033				LOCALE	1033				LOCALE	1033
RESOLUTION					RESOLUTION					RESOLUTION					RESOLUTION					RESOLUTION					RESOLUTION					RESOLUTION					RESOLUTION					RESOLUTION					RESOLUTION
DELTAX	-1				DELTAX	-1				DELTAX	-1				DELTAX	-1				DELTAX	-1				DELTAX	-1				DELTAX	-1				DELTAX	-1				DELTAX	-1				DELTAX	-1
XUNITS	NANOMETERS				XUNITS	NANOMETERS				XUNITS	NANOMETERS				XUNITS	NANOMETERS				XUNITS	NANOMETERS				XUNITS	NANOMETERS				XUNITS	NANOMETERS				XUNITS	NANOMETERS				XUNITS	NANOMETERS				XUNITS	NANOMETERS
YUNITS	CD [mdeg]				YUNITS	CD [mdeg]				YUNITS	CD [mdeg]				YUNITS	CD [mdeg]				YUNITS	CD [mdeg]				YUNITS	CD [mdeg]				YUNITS	CD [mdeg]				YUNITS	CD [mdeg]				YUNITS	CD [mdeg]				YUNITS	CD [mdeg]
Y2UNITS	HT [V]				Y2UNITS	HT [V]				Y2UNITS	HT [V]				Y2UNITS	HT [V]				Y2UNITS	HT [V]				Y2UNITS	HT [V]				Y2UNITS	HT [V]				Y2UNITS	HT [V]				Y2UNITS	HT [V]				Y2UNITS	HT [V]
FIRSTX	260				FIRSTX	260				FIRSTX	260				FIRSTX	260				FIRSTX	260				FIRSTX	260				FIRSTX	260				FIRSTX	260				FIRSTX	260				FIRSTX	260
LASTX	200				LASTX	200				LASTX	200				LASTX	200				LASTX	200				LASTX	200				LASTX	200				LASTX	200				LASTX	200				LASTX	200
NPOINTS	61				NPOINTS	61				NPOINTS	61				NPOINTS	61				NPOINTS	61				NPOINTS	61				NPOINTS	61				NPOINTS	61				NPOINTS	61				NPOINTS	61
FIRSTY	0.11475				FIRSTY	-0.46817				FIRSTY	-0.13485				FIRSTY	0.29036				FIRSTY	-0.168				FIRSTY	-0.24453				FIRSTY	-0.15165				FIRSTY	-0.2276				FIRSTY	-0.05006				FIRSTY	-0.00515
MAXY	0.89109				MAXY	0.72116				MAXY	1.28567				MAXY	10.7132				MAXY	29.4616				MAXY	22.0958				MAXY	32.4773				MAXY	9.73712				MAXY	43.8036				MAXY	28.9009
MINY	-0.77121				MINY	-0.65257				MINY	-1.51421				MINY	-1.26205				MINY	-5.01845				MINY	-0.86642				MINY	-11.3613				MINY	-32.3774				MINY	-52.2148				MINY	-4.00873
XYDATA					XYDATA					XYDATA					XYDATA					XYDATA					XYDATA					XYDATA					XYDATA					XYDATA					XYDATA
260	0.114746	247.725			260	-0.46817	247.738			260	-0.134848	247.8			260	0.290356	247.828			260	-0.167999	247.805			260	-0.244528	247.773			260	-0.151651	247.799			260	-0.227603	247.804			260	-0.050061	247.823			260	-0.00514526	247.659
259	-0.125446	248.47			259	0.076944	248.56			259	0.165994	248.562			259	-0.48479	248.607			259	-0.493042	248.53			259	-0.263101	248.57			259	-0.0203369	248.556			259	-0.462122	248.558			259	-0.27074	248.586			259	-0.167691	248.419
258	0.0449524	249.2			258	-0.396069	249.283			258	-0.274371	249.289			258	-0.413474	249.283			258	-0.279163	249.282			258	0.00438843	249.277			258	0.0447327	249.274			258	-0.212161	249.314			258	-0.133188	249.304			258	-0.203867	249.081
257	-0.182532	249.917			257	-0.231332	249.941			257	0.138	250.022			257	-0.270676	249.942			257	-0.0509399	250.004			257	-0.469141	249.949			257	-0.239529	249.953			257	-0.0710602	249.965			257	-0.286911	249.985			257	-0.529419	249.787
256	-0.187845	250.566			256	-0.0326843	250.633			256	-0.351672	250.67			256	-0.247406	250.628			256	-0.289584	250.678			256	-0.335599	250.647			256	0.364194	250.7			256	-0.228659	250.659			256	-0.124564	250.671			256	-0.202051	250.519
255	-0.470798	251.256			255	-0.237006	251.291			255	-0.0726227	251.344			255	-0.319348	251.274			255	-0.170459	251.361			255	0.105261	251.32			255	-0.165063	251.291			255	-0.161389	251.315			255	-0.275705	251.382			255	0.0223145	251.201
254	-0.0114685	251.964			254	0.100266	252.067			254	-0.0063446	251.996			254	0.095459	251.987			254	-0.493909	252.024			254	-0.216409	252.052			254	-0.19325	252.006			254	-0.0415894	252.061			254	-0.0252106	252.151			254	-0.471945	251.835
253	-0.289215	252.578			253	0.209042	252.655			253	-0.156067	252.63			253	-0.309332	252.624			253	-0.132739	252.7			253	-0.529831	252.659			253	0.13017	252.659			253	-0.194537	252.681			253	-0.165155	252.786			253	0.00751953	252.47
252	0.0773468	253.253			252	0.0968475	253.342			252	-0.387753	253.311			252	-0.310397	253.304			252	-0.217252	253.363			252	-0.230432	253.313			252	-0.277893	253.317			252	-0.218857	253.351			252	0.0855835	253.442			252	-0.189581	253.156
251	-0.170023	253.89			251	0.0906128	254.033			251	-0.359039	253.918			251	-0.525339	253.969			251	-0.108459	253.966			251	-0.313721	253.964			251	-0.169461	253.981			251	-0.218924	253.978			251	-0.043396	254.032			251	-0.0669952	253.791
250	-0.356885	254.533			250	0.0348541	254.64			250	-0.158206	254.603			250	-0.589395	254.6			250	-0.356256	254.613			250	-0.00560913	254.594			250	0.0333496	254.632			250	-0.349615	254.626			250	0.0455658	254.702			250	-0.164136	254.443
249	0.0105377	255.211			249	0.0178253	255.287			249	0.108505	255.283			249	-0.119238	255.257			249	0.163153	255.29			249	-0.1698	255.288			249	-0.103677	255.307			249	0.37345	255.291			249	0.099942	255.368			249	-0.230682	255.11
248	-0.228903	255.783			248	-0.341074	255.911			248	-0.361273	255.894			248	-0.404803	255.864			248	-0.242966	255.884			248	-0.201141	255.901			248	0.265213	255.871			248	-0.108646	255.938			248	0.514261	256.001			248	-0.353314	255.7
247	-0.0637726	256.41			247	-0.105908	256.513			247	-0.00395203	256.51			247	0.041687	256.457			247	-0.279825	256.528			247	0.313354	256.536			247	0.231894	256.58			247	-0.225696	256.513			247	-0.0824493	256.595			247	-0.191653	256.305
246	-0.350507	257.202			246	-0.397144	257.31			246	0.021463	257.328			246	-0.262579	257.308			246	-0.00973511	257.311			246	-0.382687	257.342			246	-0.259695	257.325			246	0.04935	257.363			246	0.324869	257.43			246	-0.314227	257.162
245	-0.139145	257.931			245	-0.112088	258.036			245	0.408234	258.006			245	-0.21857	258.015			245	-0.0834808	258.055			245	-0.385071	258.049			245	-0.0257355	258.055			245	-0.0239838	258.068			245	-0.0997955	258.063			245	-0.103998	257.877
244	-0.104605	258.663			244	0.151657	258.77			244	-0.275763	258.695			244	-0.115839	258.743			244	-0.105743	258.727			244	-0.192557	258.747			244	-0.0591797	258.741			244	-0.0315674	258.813			244	0.333881	258.794			244	-0.373807	258.574
243	-0.459894	259.433			243	-0.0115051	259.495			243	-0.215897	259.461			243	-0.213568	259.516			243	-0.299918	259.524			243	-0.266718	259.523			243	0.0744568	259.494			243	0.111136	259.612			243	-0.262631	259.574			243	-0.198831	259.398
242	-0.420816	260.207			242	0.137607	260.307			242	-0.233591	260.34			242	-0.376334	260.254			242	-0.447079	260.316			242	-0.548062	260.351			242	-0.237854	260.311			242	0.379749	260.439			242	-0.461807	260.439			242	-0.412967	260.235
241	0.182715	261.05			241	0.103857	261.121			241	-0.114737	261.138			241	-0.561356	261.106			241	-0.0563904	261.179			241	-0.134631	261.187			241	0.223901	261.18			241	-0.0101105	261.287			241	-0.200372	261.253			241	-0.232495	261.017
240	-0.303375	261.985			240	0.149457	262.077			240	-0.343933	262.063			240	-0.149585	261.996			240	-0.23277	262.095			240	-0.232751	262.097			240	0.0395599	262.093			240	-0.241638	262.189			240	0.0680237	262.181			240	0.0261566	261.946
239	-0.179062	262.972			239	-0.314102	263.128			239	-0.0849884	263.066			239	0.0843872	263.058			239	-0.0677032	263.165			239	-0.230533	263.153			239	-0.0331635	263.126			239	-0.0218079	263.175			239	0.152353	263.187			239	-0.0200562	263.017
238	-0.348486	264.032			238	-0.352283	264.124			238	0.25611	264.147			238	-0.132715	264.101			238	-0.39173	264.211			238	-0.256323	264.168			238	-0.156802	264.166			238	-0.10658	264.256			238	-0.400571	264.264			238	0.460815	264.095
237	-0.326056	265.198			237	-0.286197	265.234			237	-0.0593445	265.224			237	0.0205597	265.233			237	-0.0851166	265.29			237	-0.120837	265.294			237	0.414743	265.323			237	-0.331845	265.354			237	0.158652	265.325			237	-0.159613	265.141
236	-0.497925	266.267			236	-0.0336914	266.364			236	-0.0329285	266.322			236	-0.524368	266.335			236	0.0684082	266.394			236	-0.117346	266.402			236	-0.151898	266.51			236	0.215903	266.53			236	0.186713	266.489			236	-0.287189	266.281
235	-0.310532	267.405			235	-0.0361176	267.488			235	-0.0205597	267.428			235	-0.465396	267.44			235	-0.0558899	267.456			235	-0.0451996	267.508			235	-0.0711914	267.571			235	-0.0641449	267.599			235	0.106546	267.635			235	0.227783	267.47
234	-0.0247375	268.547			234	-0.458447	268.633			234	-0.334903	268.528			234	-0.171472	268.51			234	-0.121924	268.619			234	-0.25665	268.652			234	-0.22338	268.697			234	-0.0500519	268.753			234	-0.034903	268.766			234	0.425073	268.616
233	-0.771213	269.718			233	0.249313	269.825			233	-0.0897766	269.809			233	-0.17085	269.789			233	-0.150317	269.878			233	-0.435278	269.841			233	0.406863	269.945			233	-0.17601	269.977			233	0.0712158	270.06			233	-0.204895	269.84
232	-0.1384	270.881			232	0.0663055	270.985			232	-0.192026	270.982			232	0.134537	270.936			232	-0.0109161	271.067			232	0.0192383	270.992			232	-0.00549011	271.081			232	0.0316132	271.158			232	-0.231647	271.175			232	-0.0430359	271.026
231	0.193045	272.142			231	-0.125079	272.218			231	-0.29494	272.216			231	-0.444815	272.15			231	-0.539801	272.268			231	-0.511075	272.247			231	0.321695	272.318			231	-0.267154	272.41			231	0.0409241	272.378			231	-0.0501251	272.211
230	-0.235406	273.152			230	0.477267	273.248			230	-0.0789246	273.195			230	-0.290405	273.176			230	0.0652924	273.314			230	-0.328094	273.291			230	-0.0979126	273.426			230	-0.149493	273.459			230	0.109021	273.439			230	-0.154446	273.251
229	-0.1811	274.408			229	0.140045	274.511			229	0.0481232	274.497			229	-0.169821	274.462			229	0.233337	274.572			229	0.128412	274.555			229	-0.0303009	274.688			229	-0.129892	274.74			229	0.290524	274.761			229	-0.0926331	274.583
228	-0.0473907	275.851			228	0.0184479	275.935			228	0.226099	275.97			228	0.370679	275.987			228	-0.304263	276.089			228	-0.529382	276.068			228	0.0397552	276.176			228	-0.0183838	276.195			228	-0.229608	276.215			228	-0.400644	276.059
227	-0.0987366	277.151			227	-0.652567	277.21			227	-0.515265	277.218			227	-0.313403	277.278			227	0.148123	277.315			227	-0.797589	277.355			227	0.0882904	277.554			227	0.606024	277.566			227	-0.102539	277.584			227	-0.0593597	277.384
226	0.281506	278.428			226	-0.0637054	278.509			226	-0.270087	278.502			226	-0.355206	278.583			226	-0.206363	278.591			226	0.0875519	278.592			226	-0.237363	278.71			226	0.116312	278.852			226	-0.201129	278.834			226	0.394458	278.729
225	0.27652	279.723			225	-0.0412018	279.794			225	0.075116	279.759			225	-0.00840759	279.835			225	-0.202597	279.958			225	-0.16008	279.948			225	0.0993652	280.135			225	-0.314035	280.207			225	0.168115	280.222			225	-0.222729	280.093
224	-0.0915222	281.034			224	-0.196835	281.084			224	0.394708	281.055			224	-0.386951	281.135			224	0.200671	281.196			224	-0.235651	281.184			224	-0.631534	281.445			224	-0.061673	281.509			224	0.741055	281.501			224	0.0343628	281.432
223	-0.204715	282.247			223	0.23428	282.311			223	-0.205878	282.314			223	0.198087	282.42			223	-0.0124207	282.485			223	-0.455768	282.502			223	-0.40383	282.81			223	0.201611	282.869			223	0.1672	282.843			223	-0.14751	282.867
222	-0.189825	283.602			222	-0.0539337	283.689			222	-0.133347	283.681			222	-0.192487	283.817			222	0.160251	283.92			222	-0.326547	283.879			222	-0.139017	284.264			222	-0.351651	284.325			222	0.456464	284.279			222	0.0166718	284.315
221	-0.17092	284.992			221	0.702093	285.078			221	-0.105768	285.021			221	0.0997253	285.233			221	-0.283896	285.324			221	-0.304657	285.294			221	0.00292969	285.759			221	0.70524	285.78			221	0.521066	285.822			221	-0.195129	285.915
220	-0.48317	286.34			220	-0.325854	286.398			220	0.265854	286.398			220	-0.598376	286.648			220	0.25054	286.8			220	-0.0338654	286.749			220	0.294217	287.328			220	0.933292	287.387			220	-0.254852	287.418			220	0.0236847	287.616
219	0.372742	287.738			219	0.0740997	287.757			219	-0.249686	287.683			219	-0.269547	288.191			219	-0.272705	288.273			219	-0.511063	288.244			219	0.145914	289.003			219	-0.422629	289.057			219	0.322275	289.025			219	-0.0568146	289.43
218	-0.0407471	289.044			218	0.0474579	289.139			218	0.734085	289.092			218	0.202689	289.707			218	-0.0903381	289.805			218	0.406976	289.775			218	0.213159	290.701			218	0.0899719	290.811			218	0.0856934	290.775			218	-0.0282806	291.433
217	0.259192	290.4			217	0.278766	290.397			217	0.487198	290.389			217	0.452429	291.339			217	0.256436	291.422			217	-0.0990967	291.381			217	0.232602	292.705			217	0.569369	292.769			217	0.284366	292.768			217	-0.014032	293.641
216	0.409204	291.772			216	-0.068924	291.767			216	0.603616	291.816			216	-0.0543762	293.029			216	0.337549	293.099			216	-0.00752258	293.149			216	0.209857	294.859			216	0.3668	294.955			216	0.528192	294.97			216	-0.211984	296.234
215	0.136551	293.139			215	0.0200958	293.124			215	0.2534	293.103			215	0.243076	294.867			215	-0.104669	294.931			215	0.286093	294.953			215	0.111224	297.436			215	-0.139224	297.412			215	0.32511	297.471			215	-0.167181	299.208
214	0.432486	294.471			214	0.0248108	294.516			214	0.0887177	294.496			214	-0.0376099	296.882			214	-0.178137	296.938			214	-0.0495422	296.982			214	-0.0359863	300.386			214	0.588153	300.436			214	-0.439529	300.444			214	-0.345493	302.99
213	0.303064	296.004			213	0.207962	296.09			213	0.600339	296.048			213	-0.576645	299.412			213	-0.127341	299.4			213	0.08974	299.432			213	0.275973	304.144			213	0.0661163	304.221			213	0.408215	304.237			213	0.2742	307.787
212	0.576895	297.673			212	0.412701	297.778			212	0.5324	297.658			212	-0.526849	302.386			212	-0.316357	302.459			212	-0.385757	302.378			212	0.241708	309.086			212	0.592422	309.111			212	0.543881	309.125			212	-0.58324	314.241
211	-0.198016	299.564			211	0.721158	299.668			211	-0.073291	299.593			211	-0.0670715	306.257			211	0.0939545	306.253			211	-0.593613	306.271			211	-0.388535	315.662			211	-0.732922	315.724			211	0.0506287	315.638			211	0.742661	323.108
210	0.0866577	301.685			210	0.0683105	301.666			210	-0.403772	301.678			210	0.696671	311.157			210	-0.145801	311.19			210	-0.339728	311.101			210	-0.309485	324.583			210	0.513599	324.585			210	0.448132	324.624			210	0.356778	335.364
209	0.354373	304.107			209	0.149478	304.144			209	0.0877289	304.126			209	0.250677	317.554			209	-0.339496	317.588			209	-0.356335	317.468			209	0.981461	336.939			209	-0.229163	336.929			209	-0.333218	336.955			209	0.632425	352.584
208	-0.617673	307.161			208	0.687656	307.165			208	-0.0496368	307.132			208	-0.460733	326.293			208	-0.200845	326.283			208	-0.866415	326.171			208	0.54101	354.205			208	0.187201	354.28			208	-0.238876	354.308			208	-0.75867	377.543
207	0.232129	310.723			207	-0.384286	310.661			207	0.838129	310.677			207	0.0871948	338.096			207	-0.684631	338.025			207	-0.620944	338.023			207	0.711765	379.001			207	0.234143	379.126			207	0.308478	379.069			207	2.52297	413.972
206	-0.318045	315.064			206	0.320123	315.073			206	0.278726	315.082			206	0.249225	354.367			206	0.367905	354.386			206	-0.44476	354.42			206	0.311896	414.98			206	3.78794	415.185			206	0.683444	415.144			206	-1.75182	467.78
205	0.250027	320.659			205	0.235471	320.716			205	-0.315024	320.595			205	-0.817126	377.28			205	-0.228976	377.278			205	-0.86311	377.32			205	0.148029	467.721			205	1.77544	467.904			205	-4.25898	467.734			205	3.80017	548.601
204	0.5612	328.03			204	-0.283154	328.092			204	0.238052	328.063			204	-1.26205	410.567			204	-0.703772	410.614			204	-0.292139	410.529			204	1.70892	547.88			204	1.58505	548.173			204	-3.7861	548.067			204	-3.14888	671.26
203	-0.43367	338.017			203	-0.0230347	337.955			203	-0.43873	338.026			203	0.294946	459.711			203	-1.18397	459.671			203	0.548788	459.504			203	-4.37114	670.248			203	9.73712	671.845			203	0.345938	671.724			203	-1.89773	810.465
202	0.375723	351.643			202	-0.4009	351.64			202	0.15643	351.677			202	-0.49169	535.26			202	-5.01845	535.273			202	2.67556	535.237			202	-3.16082	813.038			202	-25.6191	826.302			202	23.4386	826.994			202	19.3158	802.4
201	0.891086	371.083			201	0.554712	371.033			201	-1.51421	371.027			201	8.48026	651.792			201	16.0024	653.033			201	19.1045	653.109			201	32.4773	804.869			201	-32.3774	864.747			201	43.8036	864.207			201	-4.00873	785.782
200	0.303357	398.864			200	0.598837	398.85			200	1.28567	398.942			200	10.7132	784.191			200	29.4616	797.413			200	22.0958	797.557			200	-11.3613	784.691			200	-4.98875	842.821			200	-52.2148	845.061			200	28.9009	741.139
##### Extended Information					##### Extended Information					##### Extended Information					##### Extended Information					##### Extended Information					##### Extended Information					##### Extended Information					##### Extended Information					##### Extended Information					##### Extended Information
[Comments]					[Comments]					[Comments]					[Comments]					[Comments]					[Comments]					[Comments]					[Comments]					[Comments]					[Comments]
Sample name	Urea_0.1M_control_08_05_2024				Sample name	Urea_0.1M_control_08_05_2024				Sample name	Urea_0.1M_control_08_05_2024				Sample name	Urea_0.5M_control_08_05_2024				Sample name	Urea_0.5M_control_08_05_2024				Sample name	Urea_0.5M_control_08_05_2024				Sample name	Urea_1M_control_08_05_2024				Sample name	Urea_1M_control_08_05_2024				Sample name	Urea_1M_control_08_05_2024				Sample name	Urea_1.5M_control_08_05_2024
Comment	0.1M Urea dissolved in 50 mM KPP buffer	recorded at 25C			Comment	0.1M Urea dissolved in 50 mM KPP buffer	recorded at 25C			Comment	0.1M Urea dissolved in 50 mM KPP buffer	recorded at 25C			Comment	0.5M Urea dissolved in 50 mM KPP buffer	recorded at 25C			Comment	0.5M Urea dissolved in 50 mM KPP buffer	recorded at 25C			Comment	0.5M Urea dissolved in 50 mM KPP buffer	recorded at 25C			Comment	1M Urea dissolved in 50 mM KPP buffer	recorded at 25C			Comment	1M Urea dissolved in 50 mM KPP buffer	recorded at 25C			Comment	1M Urea dissolved in 50 mM KPP buffer	recorded at 25C			Comment	1.5M Urea dissolved in 50 mM KPP buffer	recorded at 25C
User					User					User					User					User					User					User					User					User					User
Division					Division					Division					Division					Division					Division					Division					Division					Division					Division
Company	IBB PAN Warszawa				Company	IBB PAN Warszawa				Company	IBB PAN Warszawa				Company	IBB PAN Warszawa				Company	IBB PAN Warszawa				Company	IBB PAN Warszawa				Company	IBB PAN Warszawa				Company	IBB PAN Warszawa				Company	IBB PAN Warszawa				Company	IBB PAN Warszawa
[Detailed Information]					[Detailed Information]					[Detailed Information]					[Detailed Information]					[Detailed Information]					[Detailed Information]					[Detailed Information]					[Detailed Information]					[Detailed Information]					[Detailed Information]
Creation date	2024-05-08 12:20:00				Creation date	2024-05-08 12:22:00				Creation date	2024-05-08 12:23:00				Creation date	2024-05-08 12:27:00				Creation date	2024-05-08 12:28:00				Creation date	2024-05-08 12:29:00				Creation date	2024-05-08 12:32:00				Creation date	2024-05-08 12:33:00				Creation date	2024-05-08 12:34:00				Creation date	2024-05-08 12:37:00
Data array type	Linear data array * 2				Data array type	Linear data array * 2				Data array type	Linear data array * 2				Data array type	Linear data array * 2				Data array type	Linear data array * 2				Data array type	Linear data array * 2				Data array type	Linear data array * 2				Data array type	Linear data array * 2				Data array type	Linear data array * 2				Data array type	Linear data array * 2
Horizontal axis	Wavelength [nm]				Horizontal axis	Wavelength [nm]				Horizontal axis	Wavelength [nm]				Horizontal axis	Wavelength [nm]				Horizontal axis	Wavelength [nm]				Horizontal axis	Wavelength [nm]				Horizontal axis	Wavelength [nm]				Horizontal axis	Wavelength [nm]				Horizontal axis	Wavelength [nm]				Horizontal axis	Wavelength [nm]
Vertical axis(1)	CD [mdeg]				Vertical axis(1)	CD [mdeg]				Vertical axis(1)	CD [mdeg]				Vertical axis(1)	CD [mdeg]				Vertical axis(1)	CD [mdeg]				Vertical axis(1)	CD [mdeg]				Vertical axis(1)	CD [mdeg]				Vertical axis(1)	CD [mdeg]				Vertical axis(1)	CD [mdeg]				Vertical axis(1)	CD [mdeg]
Vertical axis(2)	HT [V]				Vertical axis(2)	HT [V]				Vertical axis(2)	HT [V]				Vertical axis(2)	HT [V]				Vertical axis(2)	HT [V]				Vertical axis(2)	HT [V]				Vertical axis(2)	HT [V]				Vertical axis(2)	HT [V]				Vertical axis(2)	HT [V]				Vertical axis(2)	HT [V]
Start	260 nm				Start	260 nm				Start	260 nm				Start	260 nm				Start	260 nm				Start	260 nm				Start	260 nm				Start	260 nm				Start	260 nm				Start	260 nm
End	200 nm				End	200 nm				End	200 nm				End	200 nm				End	200 nm				End	200 nm				End	200 nm				End	200 nm				End	200 nm				End	200 nm
Data interval	1 nm				Data interval	1 nm				Data interval	1 nm				Data interval	1 nm				Data interval	1 nm				Data interval	1 nm				Data interval	1 nm				Data interval	1 nm				Data interval	1 nm				Data interval	1 nm
Data points	61				Data points	61				Data points	61				Data points	61				Data points	61				Data points	61				Data points	61				Data points	61				Data points	61				Data points	61
[Measurement Information]					[Measurement Information]					[Measurement Information]					[Measurement Information]					[Measurement Information]					[Measurement Information]					[Measurement Information]					[Measurement Information]					[Measurement Information]					[Measurement Information]
Instrument name	Jasco J-815				Instrument name	Jasco J-815				Instrument name	Jasco J-815				Instrument name	Jasco J-815				Instrument name	Jasco J-815				Instrument name	Jasco J-815				Instrument name	Jasco J-815				Instrument name	Jasco J-815				Instrument name	Jasco J-815				Instrument name	Jasco J-815
Model name	J-815				Model name	J-815				Model name	J-815				Model name	J-815				Model name	J-815				Model name	J-815				Model name	J-815				Model name	J-815				Model name	J-815				Model name	J-815
Serial No.	B049061168				Serial No.	B049061168				Serial No.	B049061168				Serial No.	B049061168				Serial No.	B049061168				Serial No.	B049061168				Serial No.	B049061168				Serial No.	B049061168				Serial No.	B049061168				Serial No.	B049061168
Accessory	PTC-423S				Accessory	PTC-423S				Accessory	PTC-423S				Accessory	PTC-423S				Accessory	PTC-423S				Accessory	PTC-423S				Accessory	PTC-423S				Accessory	PTC-423S				Accessory	PTC-423S				Accessory	PTC-423S
Accessory S/N	A020161181				Accessory S/N	A020161181				Accessory S/N	A020161181				Accessory S/N	A020161181				Accessory S/N	A020161181				Accessory S/N	A020161181				Accessory S/N	A020161181				Accessory S/N	A020161181				Accessory S/N	A020161181				Accessory S/N	A020161181
Temperature	24.99 C				Temperature	24.99 C				Temperature	25.00 C				Temperature	24.98 C				Temperature	25.01 C				Temperature	25.00 C				Temperature	24.99 C				Temperature	25.00 C				Temperature	24.99 C				Temperature	24.99 C
Control sensor	Holder				Control sensor	Holder				Control sensor	Holder				Control sensor	Holder				Control sensor	Holder				Control sensor	Holder				Control sensor	Holder				Control sensor	Holder				Control sensor	Holder				Control sensor	Holder
Monitor sensor	Holder				Monitor sensor	Holder				Monitor sensor	Holder				Monitor sensor	Holder				Monitor sensor	Holder				Monitor sensor	Holder				Monitor sensor	Holder				Monitor sensor	Holder				Monitor sensor	Holder				Monitor sensor	Holder
Start Mode	Start immediately				Start Mode	Start immediately				Start Mode	Start immediately				Start Mode	Start immediately				Start Mode	Start immediately				Start Mode	Start immediately				Start Mode	Start immediately				Start Mode	Start immediately				Start Mode	Start immediately				Start Mode	Start immediately
Cell length	10 mm				Cell length	10 mm				Cell length	10 mm				Cell length	10 mm				Cell length	10 mm				Cell length	10 mm				Cell length	10 mm				Cell length	10 mm				Cell length	10 mm				Cell length	10 mm
Measurement date	2024-05-08 12:20:00				Measurement date	2024-05-08 12:22:00				Measurement date	2024-05-08 12:23:00				Measurement date	2024-05-08 12:27:00				Measurement date	2024-05-08 12:28:00				Measurement date	2024-05-08 12:29:00				Measurement date	2024-05-08 12:32:00				Measurement date	2024-05-08 12:33:00				Measurement date	2024-05-08 12:34:00				Measurement date	2024-05-08 12:37:00
Photometric mode	CD	HT			Photometric mode	CD	HT			Photometric mode	CD	HT			Photometric mode	CD	HT			Photometric mode	CD	HT			Photometric mode	CD	HT			Photometric mode	CD	HT			Photometric mode	CD	HT			Photometric mode	CD	HT			Photometric mode	CD	HT
Measure range	260 - 200 nm				Measure range	260 - 200 nm				Measure range	260 - 200 nm				Measure range	260 - 200 nm				Measure range	260 - 200 nm				Measure range	260 - 200 nm				Measure range	260 - 200 nm				Measure range	260 - 200 nm				Measure range	260 - 200 nm				Measure range	260 - 200 nm
Data pitch	1 nm				Data pitch	1 nm				Data pitch	1 nm				Data pitch	1 nm				Data pitch	1 nm				Data pitch	1 nm				Data pitch	1 nm				Data pitch	1 nm				Data pitch	1 nm				Data pitch	1 nm
Sensitivity	Standard				Sensitivity	Standard				Sensitivity	Standard				Sensitivity	Standard				Sensitivity	Standard				Sensitivity	Standard				Sensitivity	Standard				Sensitivity	Standard				Sensitivity	Standard				Sensitivity	Standard
D.I.T.	1 sec				D.I.T.	1 sec				D.I.T.	1 sec				D.I.T.	1 sec				D.I.T.	1 sec				D.I.T.	1 sec				D.I.T.	1 sec				D.I.T.	1 sec				D.I.T.	1 sec				D.I.T.	1 sec
Bandwidth	1.00 nm				Bandwidth	1.00 nm				Bandwidth	1.00 nm				Bandwidth	1.00 nm				Bandwidth	1.00 nm				Bandwidth	1.00 nm				Bandwidth	1.00 nm				Bandwidth	1.00 nm				Bandwidth	1.00 nm				Bandwidth	1.00 nm
Start mode	Immediately				Start mode	Immediately				Start mode	Immediately				Start mode	Immediately				Start mode	Immediately				Start mode	Immediately				Start mode	Immediately				Start mode	Immediately				Start mode	Immediately				Start mode	Immediately
Scanning mode	Step				Scanning mode	Step				Scanning mode	Step				Scanning mode	Step				Scanning mode	Step				Scanning mode	Step				Scanning mode	Step				Scanning mode	Step				Scanning mode	Step				Scanning mode	Step
Baseline correction	None				Baseline correction	None				Baseline correction	None				Baseline correction	None				Baseline correction	None				Baseline correction	None				Baseline correction	None				Baseline correction	None				Baseline correction	None				Baseline correction	None
Shutter control	Auto				Shutter control	Auto				Shutter control	Auto				Shutter control	Auto				Shutter control	Auto				Shutter control	Auto				Shutter control	Auto				Shutter control	Auto				Shutter control	Auto				Shutter control	Auto
CD detector	PMT				CD detector	PMT				CD detector	PMT				CD detector	PMT				CD detector	PMT				CD detector	PMT				CD detector	PMT				CD detector	PMT				CD detector	PMT				CD detector	PMT
PMT voltage	Auto				PMT voltage	Auto				PMT voltage	Auto				PMT voltage	Auto				PMT voltage	Auto				PMT voltage	Auto				PMT voltage	Auto				PMT voltage	Auto				PMT voltage	Auto				PMT voltage	Auto
No. of cycle	2024-01-03				No. of cycle	2024-02-03				No. of cycle	2024-03-03				No. of cycle	2024-01-03				No. of cycle	2024-02-03				No. of cycle	2024-03-03				No. of cycle	2024-01-03				No. of cycle	2024-02-03				No. of cycle	2024-03-03				No. of cycle	2024-01-03
Cycle interval	1 sec				Cycle interval	1 sec				Cycle interval	1 sec				Cycle interval	1 sec				Cycle interval	1 sec				Cycle interval	1 sec				Cycle interval	1 sec				Cycle interval	1 sec				Cycle interval	1 sec				Cycle interval	1 sec
Concentration	0.1 mol/L				Concentration	0.1 mol/L				Concentration	0.1 mol/L				Concentration	0.5 mol/L									Concentration	0.5 mol/L				Concentration	1 mol/L				Concentration	1 mol/L				Concentration	1 mol/L				Concentration	1.5 mol/L
TITLE	KPP_buffer_21062024			TITLE	KPP_buffer_21062024				TITLE	KPP_buffer_21062024
DATA TYPE				DATA TYPE					DATA TYPE
ORIGIN	JASCO			ORIGIN	JASCO				ORIGIN	JASCO
OWNER				OWNER					OWNER
DATE	24/06/21			DATE	24/06/21				DATE	24/06/21
TIME	14:54:27			TIME	14:55:39				TIME	14:56:50
SPECTROMETER/DATA SYSTEM				SPECTROMETER/DATA SYSTEM					SPECTROMETER/DATA SYSTEM
LOCALE	1033			LOCALE	1033				LOCALE	1033
RESOLUTION				RESOLUTION					RESOLUTION
DELTAX	-1			DELTAX	-1				DELTAX	-1
XUNITS	NANOMETERS			XUNITS	NANOMETERS				XUNITS	NANOMETERS
YUNITS	CD [mdeg]			YUNITS	CD [mdeg]				YUNITS	CD [mdeg]
Y2UNITS	HT [V]			Y2UNITS	HT [V]				Y2UNITS	HT [V]
FIRSTX	260			FIRSTX	260				FIRSTX	260
LASTX	205			LASTX	205				LASTX	205
NPOINTS	56			NPOINTS	56				NPOINTS	56
FIRSTY	0.02852			FIRSTY	-0.17442				FIRSTY	-0.15641
MAXY	0.93637			MAXY	0.95063				MAXY	0.61163
MINY	-0.50009			MINY	-0.57968				MINY	-0.51364
XYDATA				XYDATA					XYDATA
260	0.0285156	248.573		260	-0.174423	248.655			260	-0.156406	248.702
259	-0.00134583	249.342		259	-0.311664	249.399			259	-0.0888336	249.447
258	-0.0451294	250.099		258	0.381335	250.215			258	-0.00786743	250.262
257	-0.227527	250.831		257	0.333432	250.851			257	-0.0655762	250.931
256	-0.129285	251.499		256	-0.214874	251.598			256	-0.233252	251.628
255	-0.249539	252.253		255	-0.143051	252.33			255	0.0761261	252.291
254	-0.184122	252.975		254	-0.114218	253.048			254	-0.421808	253.065
253	0.131403	253.622		253	0.146219	253.668			253	-0.0989838	253.695
252	-0.131281	254.321		252	0.0276245	254.401			252	-0.241312	254.41
251	-0.0168579	254.998		251	-0.035022	255.022			251	-0.107288	255.038
250	-0.500085	255.673		250	0.386679	255.708			250	-0.249588	255.695
249	-0.193329	256.373		249	-0.233582	256.387			249	0.126505	256.426
248	-0.293289	256.989		248	0.224911	257.05			248	-0.187225	257.028
247	-0.0471741	257.614		247	-0.0636902	257.651			247	0.00825806	257.675
246	-0.0302368	258.474		246	-0.0314392	258.452			246	0.0934479	258.503
245	0.181055	259.159		245	-0.0332123	259.166			245	-0.071524	259.149
244	0.0151917	259.887		244	-0.168283	259.911			244	-0.117062	259.906
243	-0.0773804	260.693		243	-0.350104	260.693			243	-0.214194	260.692
242	0.339444	261.526		242	-0.169467	261.547			242	-0.355072	261.507
241	-0.0432678	262.389		241	0.0408508	262.394			241	-0.357144	262.374
240	-0.378604	263.284		240	-0.350171	263.268			240	-0.320758	263.303
239	0.139331	264.323		239	0.100815	264.333			239	-0.225543	264.357
238	-0.197372	265.396		238	0.217075	265.418			238	-0.187222	265.461
237	-0.0932556	266.434		237	-0.0805115	266.534			237	-0.308798	266.563
236	-0.0191589	267.612		236	-0.271463	267.672			236	0.175861	267.713
235	-0.34202	268.786		235	0.233713	268.826			235	-0.377731	268.78
234	-0.167081	269.945		234	-0.161246	269.979			234	0.341769	270.02
233	-0.15611	271.236		233	-0.281674	271.214			233	-0.232861	271.228
232	-0.150745	272.431		232	-0.0894196	272.418			232	-0.13775	272.447
231	0.196918	273.681		231	0.33573	273.74			231	0.286264	273.756
230	0.60303	274.749		230	0.0416534	274.803			230	-0.39498	274.779
229	-0.339999	276.025		229	-0.01185	276.097			229	-0.501959	276.027
228	0.343839	277.574		228	0.0145966	277.537			228	-0.473221	277.541
227	0.061853	278.893		227	0.159357	278.872			227	-0.303384	278.905
226	0.227173	280.191		226	0.0251709	280.208			226	-0.0654785	280.251
225	-0.0475403	281.521		225	-0.200598	281.51			225	-0.223846	281.543
224	0.436679	282.829		224	0.50163	282.819			224	0.460751	282.834
223	-0.0884125	284.105		223	0.695404	284.159			223	-0.383261	284.138
222	-0.192538	285.473		222	0.282153	285.476			222	-0.275522	285.44
221	0.00119629	286.85		221	0.513538	286.89			221	0.262521	286.869
220	-0.360251	288.247		220	0.0735535	288.311			220	-0.145605	288.286
219	0.0448303	289.531		219	-0.0317871	289.658			219	-0.371075	289.65
218	0.156262	290.87		218	0.584454	291.04			218	-0.199115	290.952
217	0.605631	292.258		217	0.182471	292.306			217	0.322525	292.252
216	-0.285986	293.553		216	-0.00355225	293.626			216	0.611633	293.584
215	0.345349	294.865		215	0.00582581	294.893			215	0.125534	294.781
214	0.346906	296.06		214	0.235901	296.138			214	0.274088	296.114
213	-0.308932	297.378		213	0.297662	297.428			213	0.0723846	297.366
212	0.936374	298.746		212	0.715448	298.701			212	0.0192108	298.757
211	0.504129	300.125		211	0.515338	300.212			211	-0.513644	300.174
210	0.153195	301.644		210	-0.579681	301.674			210	-0.0517365	301.675
209	0.0695343	303.083		209	-0.17511	303.202			209	0.149643	303.243
208	-0.0635803	304.82		208	0.950635	304.878			208	-0.0409729	304.822
207	0.0476044	306.557		207	0.554938	306.595			207	0.245071	306.588
206	-0.0992035	308.402		206	0.3879	308.463			206	0.302841	308.467
205	0.211978	310.547		205	0.354996	310.533			205	0.181107	310.45
##### Extended Information				##### Extended Information					##### Extended Information
[Comments]				[Comments]					[Comments]
Sample name	KPP_buffer_21062024			Sample name	KPP_buffer_21062024				Sample name	KPP_buffer_21062024
Comment				Comment					Comment
User				User					User
Division				Division					Division
Company	IBB PAN Warszawa			Company	IBB PAN Warszawa				Company	IBB PAN Warszawa
[Detailed Information]				[Detailed Information]					[Detailed Information]
Creation date	2024-06-21 13:54:00			Creation date	2024-06-21 13:55:00				Creation date	2024-06-21 13:56:00
Data array type	Linear data array * 2			Data array type	Linear data array * 2				Data array type	Linear data array * 2
Horizontal axis	Wavelength [nm]			Horizontal axis	Wavelength [nm]				Horizontal axis	Wavelength [nm]
Vertical axis(1)	CD [mdeg]			Vertical axis(1)	CD [mdeg]				Vertical axis(1)	CD [mdeg]
Vertical axis(2)	HT [V]			Vertical axis(2)	HT [V]				Vertical axis(2)	HT [V]
Start	260 nm			Start	260 nm				Start	260 nm
End	205 nm			End	205 nm				End	205 nm
Data interval	1 nm			Data interval	1 nm				Data interval	1 nm
Data points	56			Data points	56				Data points	56
[Measurement Information]				[Measurement Information]					[Measurement Information]
Instrument name	Jasco J-815			Instrument name	Jasco J-815				Instrument name	Jasco J-815
Model name	J-815			Model name	J-815				Model name	J-815
Serial No.	B049061168			Serial No.	B049061168				Serial No.	B049061168
Accessory	PTC-423S			Accessory	PTC-423S				Accessory	PTC-423S
Accessory S/N	A020161181			Accessory S/N	A020161181				Accessory S/N	A020161181
Temperature	25.00 C			Temperature	25.00 C				Temperature	25.00 C
Control sensor	Holder			Control sensor	Holder				Control sensor	Holder
Monitor sensor	Holder			Monitor sensor	Holder				Monitor sensor	Holder
Start Mode	Start immediately			Start Mode	Start immediately				Start Mode	Start immediately
Cell length	10 mm			Cell length	10 mm				Cell length	10 mm
Measurement date	2024-06-21 13:54:00			Measurement date	2024-06-21 13:55:00				Measurement date	2024-06-21 13:56:00
Photometric mode	CD	HT		Photometric mode	CD	HT			Photometric mode	CD	HT
Measure range	260 - 205 nm			Measure range	260 - 205 nm				Measure range	260 - 205 nm
Data pitch	1 nm			Data pitch	1 nm				Data pitch	1 nm
Sensitivity	Standard			Sensitivity	Standard				Sensitivity	Standard
D.I.T.	1 sec			D.I.T.	1 sec				D.I.T.	1 sec
Bandwidth	1.00 nm			Bandwidth	1.00 nm				Bandwidth	1.00 nm
Start mode	Immediately			Start mode	Immediately				Start mode	Immediately
Scanning mode	Step			Scanning mode	Step				Scanning mode	Step
Baseline correction	None			Baseline correction	None				Baseline correction	None
Shutter control	Auto			Shutter control	Auto				Shutter control	Auto
CD detector	PMT			CD detector	PMT				CD detector	PMT
PMT voltage	Auto			PMT voltage	Auto				PMT voltage	Auto
No. of cycle	2024-01-03			No. of cycle	2024-02-03				No. of cycle	2024-03-03
Cycle interval	1 sec			Cycle interval	1 sec				Cycle interval	1 sec
Concentration	50 mmol/L			Concentration	50 mmol/L				Concentration	50 mmol/L
[truncated: 51 more columns]

## Sheet: Fig 2d
Figure 2 D
Mn-loaded camSOD unfolding in urea						[urea]	CD signal at 222 nm	StDev	deg		ellipticity	stdev		camSOD
222 nm plot						0.1	-34.1838	0.955975	-0.0341838	0.000955975	-17.2645	0.482816		ext coeff [M-1cm-1]	64949
						0.5	-30.7796	0.160245	-0.0307796	0.000160245	-15.5453	0.0809317		Mw [Da]	23040.9
						1	-33.5068	-0.16231	-0.0335068	-0.00016231	-16.9226	-0.0819747		d [cm] path length	0.01
						1.5	-33.0227	0.0982611	-0.0330227	9.82611e-05	-16.6781	0.0496268		molar conc [uM]	10
						2	-31.6956	0.193971	-0.0316956	0.000193971	-16.0079	0.097965		c [mg/ml]	0.230409
						2.5	-32.376	0.275026	-0.032376	0.000275026	-16.3515	0.138902		N - number of aa	199
						4	-33.0517	-0.101837	-0.0330517	-0.000101837	-16.6928	-0.051433
						6	-30.075	-0.198581	-0.030075	-0.000198581	-15.1894	-0.100293		MRW = M/(N-1)
						8	-22.5163	0.00641933	-0.0225163	6.41933e-06	-11.3719	0.00324209		MRW (SOD M)	116.368
														elipticity = (MRW*buff deg at 210)/(10*d*c)
		averaged values in (mdeg), with appropriate blanks (same as in Fig. 2a) substracted
nm	8M sub cntrl	Stdev sub cntrl	6 M sub cntrl	StDev 6 M sub cntrl	4M sub cntrl	StDev 4M sub cntrl	2.5M sub cntrl	stdev	2M sub cntrl	stdev	1.5M sub cntrl	stdev	1M sub cntrl	stdev	0.5M sub cntrl	stdev	0.1 M sub cntrl	stdev
260	-0.13976	0.0738148	-0.218702	-0.127929	-0.0569694	0.0902249	-0.298801	-0.175401	-0.3155	-0.185286	-0.552519	0.11034	-0.34421	0.094951	-0.420154	0.0189314	-0.222204	-0.125416
259	-0.357406	-0.13311	0.133848	-0.119583	0.00513203	0.108436	-0.314864	0.25673	-0.35978	0.195697	-0.288336	0.115622	-0.0385271	0.00929978	-0.053352	0.000607395	-0.504781	0.0518385
258	-0.164343	-0.0256401	-0.0726227	0.00190943	0.0293608	-0.09089	-0.273661	0.019821	-0.3978	0.0946504	-0.260597	-0.0521852	-0.390049	-0.0200219	-0.083342	0.065693	-0.170713	-0.123641
257	-0.191708	0.117191	-0.25972	0.139326	-0.160621	-0.0185312	-0.158133	-0.0681571	-0.355501	0.101182	-0.118477	-0.128144	-0.189571	0.0963131	-0.308662	-0.170178	-0.241731	-0.0378209
256	-0.328664	-0.124327	-0.193861	-0.0923277	-0.0745833	0.0730947	-0.416044	0.213158	-0.0345133	-0.0867499	-0.0986817	0.0740977	-0.421637	-0.126101	-0.182864	0.0353406	-0.381314	-0.0193506
255	-0.1522	-0.224893	-0.461139	-0.028739	0.115403	0.0878237	-0.214866	0.157757	-0.0041546	0.0751686	-0.287258	0.220801	-0.29361	0.0663044	-0.22648	-0.147066	-0.261469	0.0696015
254	-0.284772	0.117414	-0.446103	-0.126796	-0.135048	-0.367115	-0.289611	-0.0299167	-0.243059	-0.109271	-0.130988	0.0687558	-0.640733	0.174319	-0.162084	-0.193661	-0.341535	0.1083
253	-0.374392	0.029109	-0.527537	-0.175138	-0.0725077	0.12911	-0.184801	0.071332	-0.352916	-0.029408	-0.427249	0.00519425	-0.662444	0.0254293	-0.187899	-0.0125259	-0.320763	0.0405978
252	-0.290612	0.216655	-0.0232767	0.0758738	-0.189558	-0.0786911	-0.377964	0.0158578	-0.454552	-0.100019	-0.443196	-0.144518	-0.482037	-0.0354591	-0.248269	0.147278	-0.485422	-0.141801
251	-0.15213	0.00354505	-0.252854	-0.153825	-0.241105	0.0479288	-0.578034	0.198458	-0.48957	-0.0848798	-0.220251	-0.0295199	-0.533193	-0.0581198	-0.190592	-0.0994437	-0.456001	-0.0516065
250	-0.326928	0.121117	-0.342319	-0.0109894	-0.380757	-0.000516936	-0.351407	0.058082	-0.35466	0.247218	-0.363682	0.0161025	-0.598944	-0.0258641	-0.120153	-0.179425	-0.418273	0.225364
249	-0.370063	0.00123497	-0.350605	-0.106047	-0.245661	0.123565	-0.585696	-0.0823434	-0.94088	-0.0879963	-0.588014	0.153876	-0.916074	0.0803634	-0.643367	0.135434	-0.578285	-0.0401067
248	-0.505248	-0.118066	-0.491865	0.0830007	-0.713995	0.0198235	-0.901382	0.186427	-0.946511	0.353485	-0.921118	-0.0969116	-1.17344	-0.290855	-0.498659	0.169699	-0.569079	0.123147
247	-0.640822	0.136868	-0.84551	0.0709924	-1.01556	-0.130922	-0.960046	-0.0104211	-1.1087	0.293717	-0.784981	0.0271571	-1.12898	-0.0931124	-0.857923	-0.109058	-0.951741	0.221872
246	-0.915345	0.00165179	-0.98679	-0.0128066	-1.05827	0.261225	-1.22382	-0.198012	-0.969884	-0.0138149	-1.18335	-0.0903875	-1.28023	-0.234053	-0.944481	0.00938744	-1.04199	-0.150743
245	-0.936922	-0.216548	-1.35909	0.0386809	-1.55583	0.405692	-1.58698	-0.0318587	-1.48883	-0.0540081	-1.44027	0.164559	-1.55684	0.00342932	-1.4279	0.115124	-1.67866	-0.0229316
244	-1.43787	0.0131482	-1.95537	-0.0942793	-1.74333	-0.257606	-2.14831	-0.183096	-2.13515	0.172864	-1.84227	0.190464	-2.35328	0.0309502	-1.81543	0.280377	-1.95468	-0.0268894
243	-1.52047	0.0256551	-2.42703	-0.0414576	-2.4173	-0.0801738	-2.54056	0.0884296	-2.49709	0.162216	-2.4089	0.152493	-2.47604	-0.053306	-2.34368	0.333943	-2.57037	-0.0962239
242	-2.27371	-0.0807145	-2.50115	-0.155622	-3.17486	-0.0639207	-3.20253	0.0540594	-2.98336	-0.0232856	-3.07862	-0.0862165	-3.38909	-0.336582	-2.61446	0.0453	-3.31177	-0.23851
241	-2.54672	0.161957	-3.86788	-0.121082	-3.93432	0.0482927	-3.78968	-0.206592	-3.79088	-0.00485143	-3.91155	-0.0137356	-4.21692	0.134713	-3.97311	-0.0810258	-4.47096	0.340583
240	-3.88975	0.0186006	-4.80258	0.0384083	-5.11675	0.147814	-4.74713	0.181991	-5.11901	0.0443484	-5.08108	-0.0843507	-5.36214	-0.0717538	-4.73399	0.135381	-5.23682	-0.0459909
239	-4.71638	-0.156996	-5.8516	-0.249301	-6.35838	-0.093342	-6.42281	-0.15273	-6.40625	0.329467	-6.32819	0.00226272	-6.61618	0.110207	-6.31751	0.070256	-6.69537	0.010758
238	-5.43538	0.00446276	-7.0815	0.0715513	-8.11993	-0.0298747	-7.91879	0.0126086	-7.40343	0.0910507	-7.91379	-0.068447	-8.02948	0.00284198	-7.3415	-0.0977922	-8.11039	-0.100796
237	-6.62868	-0.112724	-9.17879	-0.253329	-9.62909	-0.189512	-9.29642	0.221749	-9.48349	0.246004	-9.83024	0.0160863	-10.078	-0.281524	-9.68645	0.0999306	-9.7847	0.0456005
236	-7.92483	0.150386	-10.7415	0.0469932	-12.1741	0.243528	-11.9	0.00349159	-11.0966	0.0705348	-11.9448	0.326576	-12.2679	-0.0230823	-11.2422	-0.0174815	-11.9958	-0.0895837
235	-9.00984	-0.212168	-12.9755	0.295517	-14.2083	0.126562	-14.1157	0.298221	-13.2816	0.0125952	-13.8246	0.0752175	-14.5312	0.0873706	-13.5813	-0.125906	-14.9515	0.301953
234	-11.2353	0.396666	-15.5488	-0.0731205	-17.0489	0.12178	-16.646	-0.103858	-16.3249	-0.0267599	-16.9603	-0.0267503	-17.2162	0.416039	-16.2451	0.42296	-17.4832	-0.160127
233	-13.1894	0.16155	-17.0776	0.164732	-19.2702	0.368164	-18.7049	0.528799	-18.81	0.129116	-19.1021	-0.207229	-20.1696	-0.0283163	-18.53	0.290846	-20.5852	-0.0282224
232	-14.463	0.0873783	-19.7718	0.202637	-21.9525	0.349589	-21.461	-0.16363	-21.1432	-0.0893597	-21.9316	0.37894	-22.4254	0.182051	-21.1685	0.48113	-22.8358	-0.0472857
231	-15.5647	0.301019	-21.4415	0.121825	-24.3187	0.211886	-23.3083	-0.220992	-22.8583	-0.14054	-23.5034	0.365309	-24.4842	-0.160519	-22.6707	0.195123	-25.1934	0.144328
230	-17.0413	0.0230679	-23.5273	0.225749	-26.0271	-0.117266	-26.1053	0.499567	-24.5188	-0.137609	-24.9998	0.071421	-26.3919	0.0761025	-24.4284	0.0532639	-26.5204	-0.130226
229	-17.9714	0.57475	-24.9988	-0.177303	-26.483	0.13478	-26.5608	-0.0116893	-25.1199	0.164867	-26.5169	-0.0987586	-27.5091	0.40918	-26.3671	0.0335492	-28.3281	-0.0513216
228	-18.8839	-0.000345235	-26.1418	0.187862	-28.1544	-0.161601	-28.2665	0.103249	-27.3819	0.0984473	-27.6096	-0.167846	-29.1518	0.21009	-26.8844	-0.0302717	-29.1427	0.648327
227	-18.8806	0.143584	-26.8507	0.147046	-29.7591	0.217412	-29.3253	0.424535	-28.0108	0.429257	-28.6532	0.319625	-30.4332	-0.0520372	-27.9455	-0.16706	-29.8861	0.358925
226	-19.8961	0.223189	-28.2951	0.59584	-30.9368	-0.252192	-30.6541	-0.136736	-29.2898	0.285436	-30.3596	0.704078	-31.3854	0.149557	-29.4949	0.512671	-31.7004	0.705342
225	-20.5405	0.214212	-28.7435	0.347883	-31.6304	0.221106	-31.0982	0.400418	-30.8871	0.727202	-30.6641	0.306274	-32.1914	0.157565	-30.2016	0.117862	-32.9242	0.272463
224	-20.9843	0.850456	-29.9685	0.0515671	-31.9992	0.190038	-32.3554	0.0990375	-30.504	0.0230502	-31.719	-0.134891	-32.7335	-0.625053	-30.5176	0.273379	-32.9244	0.0812636
223	-21.4249	-0.299794	-30.4346	0.754018	-32.7046	0.41943	-32.1007	0.317283	-31.5962	0.0615764	-31.809	0.573805	-32.9696	-0.144766	-30.9077	0.429847	-33.6232	-0.0953866
222	-22.5163	0.00641933	-30.075	-0.198581	-33.0517	-0.101837	-32.376	0.275026	-31.6956	0.193971	-33.0227	0.0982611	-33.5068	-0.16231	-30.7796	0.160245	-34.1838	0.955975
221	-22.0973	-0.135357	-30.9596	1.10328	-33.8815	0.5417	-33.0511	0.583592	-31.8781	0.310057	-32.9193	-0.0338131	-34.2223	0.252073	-31.2807	0.00628478	-35.1795	0.316157
220	-23.1526	0.0144688	-31.2403	-0.402725	-34.0181	0.106996	-33.3042	0.511189	-32.7297	0.456878	-33.5519	-0.0212999	-35.7838	-0.488339	-32.638	-0.159002	-34.8489	-0.0587253
219	-23.7131	-0.330659	-32.5346	0.355118	-35.2734	0.444564	-33.9409	0.528865	-32.9954	0.265622	-34.1017	-0.0476651	-35.5977	0.20533	-33.0228	0.514206	-36.6864	0.334787
218	-24.4648	0.23648	-33.4013	-0.202768	-36.6694	0.456277	-35.2111	0.350438	-34.0849	0.249314	-34.4308	-0.0769758	-35.9586	0.663845	-34.7493	0.131036	-37.1349	-0.0159315
217	-26.7086	-0.0284382	-33.9851	0.549148	-36.1326	0.648349	-35.9543	0.130564	-34.1685	0.376846	-36.2757	0.965841	-37.3924	0.54381	-35.603	0.360162	-38.1584	0.300826
216	-24.9793	1.34482	-35.0138	0.553641	-37.4612	0.00881709	-36.9879	0.0176383	-36.482	-0.0551729	-36.8543	0.0117183	-37.9455	0.603999	-36.1849	0.633405	-39.7213	-0.130152
215	-26.3995	0.34926	-35.7266	-0.00236638	-39.4385	0.931285	-37.2738	-0.0756094	-36.725	-0.0985859	-37.1327	0.0830743	-39.4224	0.174953	-36.5537	0.685918	-40.3887	0.672136
214	-28.1571	0.714496	-36.0739	0.356478	-39.8077	0.534251	-38.6462	0.676856	-37.5463	0.153609	-37.8029	0.27526	-39.4513	-0.00193563	-38.4274	1.43849	-40.535	0.577282
213	-28.8189	0.345792	-37.0008	0.761112	-40.6427	-0.28825	-40.6331	0.816073	-39.8924	0.744217	-40.0284	1.23951	-42.1585	0.686061	-37.9572	0.931008	-43.074	0.928252
212	-30.5983	0.466678	-40.2082	0.155138	-42.4367	1.31855	-41.2144	1.96849	-41.4826	0.423898	-40.3534	0.2363	-44.4923	0.542614	-40.7839	0.230885	-45.5455	0.436555
211	-26.8267	1.72816	-39.8379	4.17093	-43.9215	0.288538	-44.0766	-0.164696	-43.2141	1.3688	-43.4179	-0.491884	-44.5235	0.64583	-43.1349	1.2375	-46.2463	1.79448
210	-24.2971	9.29943	-46.2636	-0.29785	-46.0785	2.54584	-45.2423	3.49563	-42.3662	0.463586	-43.0097	1.12579	-45.6278	-0.164425	-43.7269	-0.172811	-47.4741	0.61129
209	-57.0287	20.1174	-24.2417	2.35155	-42.8916	5.34066	-46.5864	1.73663	-43.7667	-0.0843926	-45.1096	-0.171775	-46.3266	1.12404	-42.7403	0.414854	-47.659	-0.0925852
208	-38.5466	-0.132757	22.9686	26.1873	-39.0354	8.12778	-45.4459	1.8527	-43.1403	2.82975	-43.1934	-0.378987	-47.3418	-0.275221	-43.6486	0.286446	-46.6344	0.851576
207	20.102	-34.1695	0.6753	6.52094	-35.9518	6.53352	-25.605	4.87181	-40.8721	3.53178	-45.1403	-0.411516	-42.2032	0.357742	-40.2604	0.291516	-43.1813	-0.329983
206	-22.9956	-4.35309	24.39	-18.6881	59.2697	-25.6695	7.20385	59.0919	-39.7514	3.4361	-29.1021	2.32676	-38.8583	2.70386	-34.3664	2.11996	-37.947	2.16525
205	-3.19099	-16.035	-6.91372	-1.30525	-39.2142	-23.0015	1.74592	-24.9482	-27.02	30.5726	-22.7129	6.36288	-27.0301	6.47245	-25.9134	6.42173	-32.2821	2.54284
CD output
TITLE	Urea_01M_SodMMn_19062024				TITLE	Urea_01M_SodMMn_19062024				TITLE	Urea_01M_SodMMn_19062024				TITLE	Urea_05M_SodMMn_19062024				TITLE	Urea_05M_SodMMn_19062024				TITLE	Urea_05M_SodMMn_19062024				TITLE	Urea_1M_SodMMn_19062024				TITLE	Urea_1M_SodMMn_19062024				TITLE	Urea_1M_SodMMn_19062024				TITLE	Urea_1.5M_SodMMn_19062024
DATA TYPE					DATA TYPE					DATA TYPE					DATA TYPE					DATA TYPE					DATA TYPE					DATA TYPE					DATA TYPE					DATA TYPE					DATA TYPE
ORIGIN	JASCO				ORIGIN	JASCO				ORIGIN	JASCO				ORIGIN	JASCO				ORIGIN	JASCO				ORIGIN	JASCO				ORIGIN	JASCO				ORIGIN	JASCO				ORIGIN	JASCO				ORIGIN	JASCO
OWNER					OWNER					OWNER					OWNER					OWNER					OWNER					OWNER					OWNER					OWNER					OWNER
DATE	24/06/19				DATE	24/06/19				DATE	24/06/19				DATE	24/06/19				DATE	24/06/19				DATE	24/06/19				DATE	24/06/19				DATE	24/06/19				DATE	24/06/19				DATE	24/06/19
TIME	13:53:00				TIME	13:51:48				TIME	13:54:11				TIME	13:57:10				TIME	13:55:59				TIME	13:58:22				TIME	14:01:58				TIME	14:00:46				TIME	14:03:09				TIME	14:07:03
SPECTROMETER/DATA SYSTEM					SPECTROMETER/DATA SYSTEM					SPECTROMETER/DATA SYSTEM					SPECTROMETER/DATA SYSTEM					SPECTROMETER/DATA SYSTEM					SPECTROMETER/DATA SYSTEM					SPECTROMETER/DATA SYSTEM					SPECTROMETER/DATA SYSTEM					SPECTROMETER/DATA SYSTEM					SPECTROMETER/DATA SYSTEM
LOCALE	1033				LOCALE	1033				LOCALE	1033				LOCALE	1033				LOCALE	1033				LOCALE	1033				LOCALE	1033				LOCALE	1033				LOCALE	1033				LOCALE	1033
RESOLUTION					RESOLUTION					RESOLUTION					RESOLUTION					RESOLUTION					RESOLUTION					RESOLUTION					RESOLUTION					RESOLUTION					RESOLUTION
DELTAX	-1				DELTAX	-1				DELTAX	-1				DELTAX	-1				DELTAX	-1				DELTAX	-1				DELTAX	-1				DELTAX	-1				DELTAX	-1				DELTAX	-1
XUNITS	NANOMETERS				XUNITS	NANOMETERS				XUNITS	NANOMETERS				XUNITS	NANOMETERS				XUNITS	NANOMETERS				XUNITS	NANOMETERS				XUNITS	NANOMETERS				XUNITS	NANOMETERS				XUNITS	NANOMETERS				XUNITS	NANOMETERS
YUNITS	CD [mdeg]				YUNITS	CD [mdeg]				YUNITS	CD [mdeg]				YUNITS	CD [mdeg]				YUNITS	CD [mdeg]				YUNITS	CD [mdeg]				YUNITS	CD [mdeg]				YUNITS	CD [mdeg]				YUNITS	CD [mdeg]				YUNITS	CD [mdeg]
Y2UNITS	HT [V]				Y2UNITS	HT [V]				Y2UNITS	HT [V]				Y2UNITS	HT [V]				Y2UNITS	HT [V]				Y2UNITS	HT [V]				Y2UNITS	HT [V]				Y2UNITS	HT [V]				Y2UNITS	HT [V]				Y2UNITS	HT [V]
FIRSTX	260				FIRSTX	260				FIRSTX	260				FIRSTX	260				FIRSTX	260				FIRSTX	260				FIRSTX	260				FIRSTX	260				FIRSTX	260				FIRSTX	260
LASTX	205				LASTX	205				LASTX	205				LASTX	205				LASTX	205				LASTX	205				LASTX	205				LASTX	205				LASTX	205				LASTX	205
NPOINTS	56				NPOINTS	56				NPOINTS	56				NPOINTS	56				NPOINTS	56				NPOINTS	56				NPOINTS	56				NPOINTS	56				NPOINTS	56				NPOINTS	56
FIRSTY	-0.24352				FIRSTY	-0.56925				FIRSTY	-0.34211				FIRSTY	-0.79095				FIRSTY	-0.41105				FIRSTY	-0.18063				FIRSTY	-0.45103				FIRSTY	-0.32413				FIRSTY	-0.68678				FIRSTY	-0.46597
MAXY	-0.16475				MAXY	-0.29824				MAXY	-0.09207				MAXY	0.0084				MAXY	-0.27579				MAXY	-0.18063				MAXY	-0.15233				MAXY	-0.26433				MAXY	-0.07242				MAXY	-0.16756
MINY	-47.8977				MINY	-47.4946				MINY	-48.4759				MINY	-45.0505				MINY	-43.8453				MINY	-44.8741				MINY	-47.2658				MINY	-48.0758				MINY	-47.2224				MINY	-44.4691
XYDATA					XYDATA					XYDATA					XYDATA					XYDATA					XYDATA					XYDATA					XYDATA					XYDATA					XYDATA
260	-0.243518	252.289			260	-0.569254	252.371			260	-0.342111	252.327			260	-0.790952	252.134			260	-0.41105	252.221			260	-0.18063	252.142			260	-0.451035	252.012			260	-0.324127	252.17			260	-0.686783	252			260	-0.465973	251.975
259	-0.584061	252.988			259	-0.579468	253.016			259	-0.233322	252.963			259	-0.530896	252.73			259	-0.316257	252.817			259	-0.553836	252.728			259	-0.532034	252.713			259	-0.264331	252.756			259	-0.0724152	252.651			259	-0.197525	252.705
258	-0.498737	253.605			258	-0.33075	253.615			258	-0.308139	253.579			258	0.00840454	253.465			258	-0.495541	253.52			258	-0.451138	253.411			258	-0.413342	253.341			258	-0.439215	253.353			258	-0.618207	253.271			258	-0.432962	253.29
257	-0.37338	254.116			257	-0.472983	254.172			257	-0.154694	254.211			257	-0.580417	254.03			257	-0.529797	254.095			257	-0.606528	254.008			257	-0.152328	253.937			257	-0.552563	253.899			257	-0.461322	253.862			257	-0.2332	253.886
256	-0.438702	254.813			256	-0.718155	254.762			256	-0.559286	254.679			256	-0.395511	254.603			256	-0.471313	254.697			256	-0.554358	254.626			256	-0.564655	254.544			256	-0.486533	254.582			256	-0.202753	254.467			256	-0.384995	254.459
255	-0.630484	255.384			255	-0.719852	255.419			255	-0.214499	255.367			255	-0.397137	255.219			255	-0.27579	255.303			255	-0.391058	255.221			255	-0.357498	255.15			255	-0.619223	255.121			255	-0.506265	255.093			255	-0.167557	255.068
254	-0.393546	255.996			254	-0.43125	256.041			254	-0.117355	256.055			254	-0.37832	255.897			254	-0.462112	255.899			254	-0.260678	255.902			254	-0.784937	255.81			254	-0.436374	255.796			254	-0.960938	255.737			254	-0.695441	255.748
253	-0.164746	256.624			253	-0.298242	256.655			253	-0.735541	256.661			253	-0.469025	256.536			253	-0.350592	256.57			253	-0.715982	256.489			253	-0.949216	256.427			253	-0.539615	256.416			253	-0.728024	256.34			253	-0.562335	256.402
252	-0.536371	257.329			252	-0.435364	257.3			252	-0.69809	257.323			252	-0.466876	257.162			252	-0.713473	257.206			252	-0.32254	257.135			252	-0.685852	257.043			252	-0.73447	257.002			252	-0.436954	256.968			252	-0.524017	257.084
251	-0.79353	257.99			251	-0.452936	257.905			251	-0.559985	257.942			251	-0.595419	257.797			251	-0.384848	257.902			251	-0.539029	257.842			251	-0.711993	257.643			251	-0.647986	257.662			251	-0.671381	257.607			251	-0.420517	257.693
250	-0.812012	258.609			250	-0.830975	258.609			250	-0.0920685	258.583			250	-0.424268	258.487			250	-0.329846	258.593			250	-0.557605	258.495			250	-0.544608	258.339			250	-0.606976	258.386			250	-0.915949	258.378			250	-0.604953	258.397
249	-0.542694	259.305			249	-0.516071	259.315			249	-0.539221	259.365			249	-1.03989	259.233			249	-0.438403	259.272			249	-0.577692	259.178			249	-0.883282	259.077			249	-0.437576	259.106			249	-1.05765	259.053			249	-0.93465	259.123
248	-1.00842	260.031			248	-0.655823	260.054			248	-0.974243	260.069			248	-1.08558	259.911			248	-0.542563	259.972			248	-0.716745	259.919			248	-0.923819	259.763			248	-0.960281	259.801			248	-0.965405	259.79			248	-1.16128	259.835
247	-0.844373	260.86			247	-1.32485	260.785			247	-0.859634	260.815			247	-0.815463	260.69			247	-1.02882	260.752			247	-0.654269	260.688			247	-1.05542	260.547			247	-1.09199	260.503			247	-1.31578	260.525			247	-0.933859	260.566
246	-1.27593	261.814			246	-1.36647	261.845			246	-1.20977	261.841			246	-1.26777	261.734			246	-0.932455	261.725			246	-1.28822	261.695			246	-1.19035	261.524			246	-1.23043	261.603			246	-1.30538	261.562			246	-1.42217	261.561
245	-1.84787	262.796			245	-1.30402	262.811			245	-1.72709	262.8			245	-1.36768	262.672			245	-1.89159	262.67			245	-1.71156	262.648			245	-1.5623	262.483			245	-1.60232	262.574			245	-1.6554	262.493			245	-1.24541	262.571
244	-2.1825	263.863			244	-1.82023	263.918			244	-2.09002	263.908			244	-2.15083	263.736			244	-1.57502	263.816			244	-2.13458	263.74			244	-2.38625	263.602			244	-2.44529	263.633			244	-1.98518	263.56			244	-2.24018	263.623
243	-2.69779	265.119			243	-2.75706	265.185			243	-2.94357	265.223			243	-2.86139	264.954			243	-2.77942	265.022			243	-2.17042	264.968			243	-2.33687	264.891			243	-2.63838	264.847			243	-2.5299	264.845			243	-2.25417	264.902
242	-3.49857	266.575			242	-3.52071	266.606			242	-3.43283	266.631			242	-3.08082	266.337			242	-2.93565	266.413			242	-3.19838	266.342			242	-3.57084	266.329			242	-3.38318	266.275			242	-3.53315	266.241			242	-3.35769	266.365
241	-3.94914	268.283			241	-4.93381	268.242			241	-4.3581	268.221			241	-4.20929	267.972			241	-4.04087	268.02			241	-4.42155	267.989			241	-3.97585	267.961			241	-4.61107	267.914			241	-4.05042	267.827			241	-4.01845	267.929
240	-5.17785	270.255			240	-5.63356	270.294			240	-5.39691	270.247			240	-5.08345	269.853			240	-5.00096	269.968			240	-4.73268	269.969			240	-5.43842	269.88			240	-5.48659	269.87			240	-5.29546	269.826			240	-5.17545	269.853
239	-6.78967	272.654			239	-7.02999	272.668			239	-6.8446	272.695			239	-6.59039	272.177			239	-6.43424	272.256			239	-6.14175	272.247			239	-6.55215	272.233			239	-6.38707	272.208			239	-6.81195	272.223			239	-6.28674	272.187
238	-8.51386	275.472			238	-8.24641	275.482			238	-8.01557	275.499			238	-7.60703	274.864			238	-7.56769	274.897			238	-7.63055	274.869			238	-8.06646	275.007			238	-8.35506	275.017			238	-8.33087	274.922			238	-7.73141	274.877
237	-9.79601	278.719			237	-10.07	278.763			237	-10.1597	278.732			237	-9.87307	277.917			237	-9.55018	277.933			237	-9.82148	277.945			237	-10.1104	278.171			237	-9.93746	278.157			237	-9.94459	278.091			237	-9.96265	277.958
236	-12.125	282.373			236	-12.3847	282.377			236	-12.0423	282.374			236	-11.7041	281.402			236	-11.1347	281.344			236	-11.461	281.385			236	-12.1868	281.74			236	-12.0017	281.775			236	-12.3644	281.642			236	-12.4674	281.461
235	-15.1213	286.443			235	-15.5135	286.404			235	-14.587	286.459			235	-13.8994	285.19			235	-13.6858	285.142			235	-13.7252	285.209			235	-14.4737	285.682			235	-14.7532	285.683			235	-14.3956	285.643			235	-13.9695	285.343
234	-17.8261	291.014			234	-17.7031	290.99			234	-17.7385	291.034			234	-16.2491	289.516			234	-16.0522	289.469			234	-16.984	289.502			234	-16.7307	290.141			234	-17.7211	290.162			234	-17.505	290.075			234	-16.7933	289.668
233	-20.2226	295.949			233	-21.1024	295.98			233	-21.0423	295.926			233	-19.252	294.103			233	-18.7387	294.132			233	-18.3556	294.131			233	-19.7826	294.935			233	-20.3034	294.999			233	-20.1207	294.851			233	-19.5575	294.398
232	-23.0055	301.036			232	-22.9371	301.147			232	-22.8289	301.067			232	-20.4769	298.931			232	-21.4277	298.963			232	-21.458	298.923			232	-22.128	299.899			232	-22.6069	300.045			232	-22.7469	299.874			232	-21.3973	299.321
231	-25.4128	306.277			231	-25.5689	306.299			231	-24.8254	306.306			231	-23.041	303.778			231	-23.0164	303.789			231	-23.4505	303.804			231	-24.605	304.975			231	-24.354	305.077			231	-24.3981	304.928			231	-23.9664	304.296
230	-26.3135	311.047			230	-26.3369	311.056			230	-26.7479	311.036			230	-24.7271	308.22			230	-24.8072	308.222			230	-24.3041	308.272			230	-26.2811	309.613			230	-26.3526	309.637			230	-26.6804	309.492			230	-25.3665	308.786
229	-28.2059	315.537			229	-28.433	315.562			229	-28.3383	315.557			229	-26.5211	312.412			229	-26.0416	312.382			229	-26.3468	312.402			229	-27.4346	313.904			229	-26.8529	314.05			229	-28.1095	313.869			229	-26.8711	312.962
228	-28.482	319.822			228	-29.9747	319.876			228	-28.7742	319.813			228	-26.7025	316.559			228	-27.5342	316.47			228	-26.8795	316.519			228	-29.6083	318.153			228	-29.1343	318.287			228	-28.9209	318.139			228	-27.4726	317.228
227	-29.8504	323.615			227	-30.0256	323.663			227	-31.0489	323.624			227	-28.2607	320.096			227	-27.9636	320.093			227	-28.5752	320.073			227	-30.3186	321.92			227	-29.8883	322.091			227	-30.501	321.851			227	-29.5701	320.904
226	-31.1955	327.174			226	-31.1051	327.206			226	-32.8529	327.151			226	-29.0635	323.47			226	-30.4806	323.429			226	-29.4147	323.448			226	-31.8612	325.395			226	-31.4376	325.484			226	-31.1796	325.347			226	-29.3082	324.324
225	-32.3918	330.636			225	-32.8123	330.615			225	-33.2581	330.542			225	-30.1371	326.696			225	-30.2718	326.632			225	-30.5671	326.701			225	-32.4368	328.848			225	-32.4599	328.854			225	-31.724	328.786			225	-31.1211	327.633
224	-32.4428	333.769			224	-33.2024	333.685			224	-33.0217	333.81			224	-31.2618	329.822			224	-30.1086	329.702			224	-30.6042	329.817			224	-32.7121	331.964			224	-32.656	332.075			224	-32.7847	331.895			224	-31.8721	330.843
223	-33.586	336.848			223	-33.8648	336.851			223	-33.5951	336.827			223	-30.7588	332.769			223	-30.3821	332.658			223	-31.8522	332.743			223	-33.1466	335.027			223	-33.0314	335.113			223	-32.7658	334.995			223	-32.343	333.926
222	-33.1276	340.015			222	-34.8621	340.005			222	-34.9387	339.927			222	-31.3745	335.839			222	-30.6694	335.754			222	-30.6537	335.726			222	-33.6215	338.164			222	-33.7071	338.284			222	-33.2261	338.106			222	-33.3365	337.073
221	-34.8509	343.214			221	-34.3451	343.156			221	-35.9171	343.147			221	-31.5658	338.907			221	-31.1738	338.956			221	-31.5912	338.84			221	-34.2634	341.371			221	-33.1104	341.623			221	-34.0639	341.356			221	-32.9869	340.423
220	-35.197	346.305			220	-35.2499	346.394			220	-34.6429	346.296			220	-33.0423	342.081			220	-32.7572	342.066			220	-32.4963	342.017			220	-35.459	344.742			220	-35.3535	344.904			220	-35.5661	344.774			220	-33.2904	343.777
219	-36.012	349.645			219	-36.5515	349.732			219	-37.2986	349.684			219	-33.6802	345.219			219	-32.6243	345.232			219	-33.8171	345.307			219	-35.7536	348.278			219	-34.9211	348.399			219	-36.0728	348.206			219	-34.3787	347.426
218	-36.825	353.103			218	-36.5148	353.136			218	-37.324	353.135			218	-34.2783	348.786			218	-34.4447	348.621			218	-35.0055	348.678			218	-36.0132	352.03			218	-35.0182	352.252			218	-36.4557	352.011			218	-34.6925	351.443
217	-37.3282	356.755			217	-38.0011	356.851			217	-38.1206	356.739			217	-35.5918	352.387			217	-34.686	352.321			217	-35.9215	352.36			217	-36.5047	356.191			217	-36.7286	356.387			217	-37.8576	356.178			217	-37.049	355.836
216	-39.158	360.71			216	-39.5154	360.749			216	-39.5467	360.753			216	-35.153	356.504			216	-36.3275	356.425			216	-36.7985	356.456			216	-36.6977	360.981			216	-38.0644	361.138			216	-37.9696	360.793			216	-36.5711	361.001
215	-39.9181	365.053			215	-41.1529	365.041			215	-39.6852	365.062			215	-35.4701	361.07			215	-37.2636	361.073			215	-36.503	360.975			215	-38.8907	366.35			215	-39.38	366.591			215	-39.6995	366.29			215	-37.2037	367.168
214	-39.9126	369.971			214	-39.8739	369.921			214	-41.2725	369.837			214	-37.7619	366.414			214	-37.5241	366.382			214	-40.2614	366.254			214	-39.7211	372.909			214	-39.7019	373.129			214	-38.8182	372.76			214	-37.4069	374.649
213	-43.8283	375.381			213	-41.5626	375.504			213	-42.7198	375.422			213	-36.8295	372.704			213	-38.2955	372.631			213	-39.3607	372.687			213	-41.2443	380.768			213	-42.8779	381.043			213	-41.6029	380.597			213	-41.9184	383.855
212	-45.6169	381.873			212	-44.6048	381.9			212	-44.8928	381.877			212	-41.507	380.113			212	-40.8352	380.087			212	-41.2385	380.089			212	-44.267	390.726			212	-43.2119	391.005			212	-44.62	390.548			212	-41.1879	395.85
211	-47.8977	389.392			211	-46.8762	389.347			211	-43.515	389.497			211	-45.0505	389.345			211	-43.0215	389.321			211	-41.8995	389.28			211	-45.9215	403.543			211	-43.8444	403.725			211	-44.8753	403.248			211	-42.9083	411.631
210	-46.7006	398.158			210	-47.4946	398.176			210	-48.4759	398.219			210	-43.272	400.85			210	-43.6697	400.901			210	-44.028	400.735			210	-45.5409	420.096			210	-45.6156	420.355			210	-45.0748	419.845			210	-41.3817	432.957
209	-47.4311	408.599			209	-47.4384	408.557			209	-47.5159	408.527			209	-42.982	415.268			209	-43.5983	415.334			209	-42.0858	415.128			209	-44.368	441.891			209	-48.0758	442.135			209	-46.117	441.66			209	-44.4691	461.699
208	-47.7299	420.848			208	-44.9116	420.926			208	-47.2414	420.921			208	-43.7544	433.834			208	-43.8453	433.85			208	-44.8741	433.647			208	-47.2658	471.284			208	-47.048	471.669			208	-47.2224	471.036			208	-43.3652	501.71
207	-43.1034	435.577			207	-42.6282	435.629			207	-43.1264	435.747			207	-40.0357	457.735			207	-40.513	457.733			207	-41.4508	457.609			207	-42.4497	511.329			207	-41.2369	512.039			207	-41.6685	511.052			207	-43.3354	558.803
206	-35.4429	453.196			206	-40.4744	453.238			206	-37.6429	453.31			206	-36.5079	489.294			206	-34.9186	489.344			206	-31.5002	489.046			206	-35.9708	567.243			206	-33.4359	568.714			206	-42.385	566.656			206	-33.3813	640.078
205	-35.5251	474.496			205	-30.3722	474.633			205	-30.7785	474.62			205	-34.3647	531.589			205	-22.9601	531.677			205	-22.3247	530.903			205	-32.1195	646.014			205	-16.8148	647.046			205	-34.4916	645.592			205	-17.9386	747.977
##### Extended Information					##### Extended Information					##### Extended Information					##### Extended Information					##### Extended Information					##### Extended Information					##### Extended Information					##### Extended Information					##### Extended Information					##### Extended Information
[Comments]					[Comments]					[Comments]					[Comments]					[Comments]					[Comments]					[Comments]					[Comments]					[Comments]					[Comments]
Sample name	Urea_01M_SodMMn_19062024				Sample name	Urea_01M_SodMMn_19062024				Sample name	Urea_01M_SodMMn_19062024				Sample name	Urea_05M_SodMMn_19062024				Sample name	Urea_05M_SodMMn_19062024				Sample name	Urea_05M_SodMMn_19062024				Sample name	Urea_1M_SodMMn_19062024				Sample name	Urea_1M_SodMMn_19062024				Sample name	Urea_1M_SodMMn_19062024				Sample name	Urea_1.5M_SodMMn_19062024
Comment	10 uM Sod M Mn R in 0.1M Urea dissolved in 50 mM KPP				Comment	10 uM Sod M Mn R in 0.1M Urea dissolved in 50 mM KPP				Comment	10 uM Sod M Mn R in 0.1M Urea dissolved in 50 mM KPP				Comment	10 uM Sod M Mn R in 0.5M Urea dissolved in 50 mM KPP				Comment	10 uM Sod M Mn R in 0.5M Urea dissolved in 50 mM KPP				Comment	10 uM Sod M Mn R in 0.5M Urea dissolved in 50 mM KPP				Comment	10 uM Sod M Mn R in 1.0M Urea dissolved in 50 mM KPP				Comment	10 uM Sod M Mn R in 1.0M Urea dissolved in 50 mM KPP				Comment	10 uM Sod M Mn R in 1.0M Urea dissolved in 50 mM KPP				Comment	10 uM Sod M Mn R in 1.5M Urea dissolved in 50 mM KPP
User					User					User					User					User					User					User					User					User					User
Division					Division					Division					Division					Division					Division					Division					Division					Division					Division
Company	IBB PAN Warszawa				Company	IBB PAN Warszawa				Company	IBB PAN Warszawa				Company	IBB PAN Warszawa				Company	IBB PAN Warszawa				Company	IBB PAN Warszawa				Company	IBB PAN Warszawa				Company	IBB PAN Warszawa				Company	IBB PAN Warszawa				Company	IBB PAN Warszawa
[Detailed Information]					[Detailed Information]					[Detailed Information]					[Detailed Information]					[Detailed Information]					[Detailed Information]					[Detailed Information]					[Detailed Information]					[Detailed Information]					[Detailed Information]
Creation date	2024-06-19 12:53:00				Creation date	2024-06-19 12:51:00				Creation date	2024-06-19 12:54:00				Creation date	2024-06-19 12:57:00				Creation date	2024-06-19 12:55:00				Creation date	2024-06-19 12:58:00				Creation date	2024-06-19 13:01:00				Creation date	2024-06-19 13:00:00				Creation date	2024-06-19 13:03:00				Creation date	2024-06-19 13:07:00
Data array type	Linear data array * 2				Data array type	Linear data array * 2				Data array type	Linear data array * 2				Data array type	Linear data array * 2				Data array type	Linear data array * 2				Data array type	Linear data array * 2				Data array type	Linear data array * 2				Data array type	Linear data array * 2				Data array type	Linear data array * 2				Data array type	Linear data array * 2
Horizontal axis	Wavelength [nm]				Horizontal axis	Wavelength [nm]				Horizontal axis	Wavelength [nm]				Horizontal axis	Wavelength [nm]				Horizontal axis	Wavelength [nm]				Horizontal axis	Wavelength [nm]				Horizontal axis	Wavelength [nm]				Horizontal axis	Wavelength [nm]				Horizontal axis	Wavelength [nm]				Horizontal axis	Wavelength [nm]
Vertical axis(1)	CD [mdeg]				Vertical axis(1)	CD [mdeg]				Vertical axis(1)	CD [mdeg]				Vertical axis(1)	CD [mdeg]				Vertical axis(1)	CD [mdeg]				Vertical axis(1)	CD [mdeg]				Vertical axis(1)	CD [mdeg]				Vertical axis(1)	CD [mdeg]				Vertical axis(1)	CD [mdeg]				Vertical axis(1)	CD [mdeg]
Vertical axis(2)	HT [V]				Vertical axis(2)	HT [V]				Vertical axis(2)	HT [V]				Vertical axis(2)	HT [V]				Vertical axis(2)	HT [V]				Vertical axis(2)	HT [V]				Vertical axis(2)	HT [V]				Vertical axis(2)	HT [V]				Vertical axis(2)	HT [V]				Vertical axis(2)	HT [V]
Start	260 nm				Start	260 nm				Start	260 nm				Start	260 nm				Start	260 nm				Start	260 nm				Start	260 nm				Start	260 nm				Start	260 nm				Start	260 nm
End	205 nm				End	205 nm				End	205 nm				End	205 nm				End	205 nm				End	205 nm				End	205 nm				End	205 nm				End	205 nm				End	205 nm
Data interval	1 nm				Data interval	1 nm				Data interval	1 nm				Data interval	1 nm				Data interval	1 nm				Data interval	1 nm				Data interval	1 nm				Data interval	1 nm				Data interval	1 nm				Data interval	1 nm
Data points	56				Data points	56				Data points	56				Data points	56				Data points	56				Data points	56				Data points	56				Data points	56				Data points	56				Data points	56
[Measurement Information]					[Measurement Information]					[Measurement Information]					[Measurement Information]					[Measurement Information]					[Measurement Information]					[Measurement Information]					[Measurement Information]					[Measurement Information]					[Measurement Information]
Instrument name	Jasco J-815				Instrument name	Jasco J-815				Instrument name	Jasco J-815				Instrument name	Jasco J-815				Instrument name	Jasco J-815				Instrument name	Jasco J-815				Instrument name	Jasco J-815				Instrument name	Jasco J-815				Instrument name	Jasco J-815				Instrument name	Jasco J-815
Model name	J-815				Model name	J-815				Model name	J-815				Model name	J-815				Model name	J-815				Model name	J-815				Model name	J-815				Model name	J-815				Model name	J-815				Model name	J-815
Serial No.	B049061168				Serial No.	B049061168				Serial No.	B049061168				Serial No.	B049061168				Serial No.	B049061168				Serial No.	B049061168				Serial No.	B049061168				Serial No.	B049061168				Serial No.	B049061168				Serial No.	B049061168
Accessory	Standard				Accessory	Standard				Accessory	Standard				Accessory	Standard				Accessory	Standard				Accessory	Standard				Accessory	Standard				Accessory	Standard				Accessory	Standard				Accessory	Standard
Accessory S/N	B049061168				Accessory S/N	B049061168				Accessory S/N	B049061168				Accessory S/N	B049061168				Accessory S/N	B049061168				Accessory S/N	B049061168				Accessory S/N	B049061168				Accessory S/N	B049061168				Accessory S/N	B049061168				Accessory S/N	B049061168
Cell length	10 mm				Cell length	10 mm				Cell length	10 mm				Cell length	10 mm				Cell length	10 mm				Cell length	10 mm				Cell length	10 mm				Cell length	10 mm				Cell length	10 mm				Cell length	10 mm
Measurement date	2024-06-19 12:53:00				Measurement date	2024-06-19 12:51:00				Measurement date	2024-06-19 12:54:00				Measurement date	2024-06-19 12:57:00				Measurement date	2024-06-19 12:55:00				Measurement date	2024-06-19 12:58:00				Measurement date	2024-06-19 13:01:00				Measurement date	2024-06-19 13:00:00				Measurement date	2024-06-19 13:03:00				Measurement date	2024-06-19 13:07:00
Photometric mode	CD	HT			Photometric mode	CD	HT			Photometric mode	CD	HT			Photometric mode	CD	HT			Photometric mode	CD	HT			Photometric mode	CD	HT			Photometric mode	CD	HT			Photometric mode	CD	HT			Photometric mode	CD	HT			Photometric mode	CD	HT
Measure range	260 - 205 nm				Measure range	260 - 205 nm				Measure range	260 - 205 nm				Measure range	260 - 205 nm				Measure range	260 - 205 nm				Measure range	260 - 205 nm				Measure range	260 - 205 nm				Measure range	260 - 205 nm				Measure range	260 - 205 nm				Measure range	260 - 205 nm
Data pitch	1 nm				Data pitch	1 nm				Data pitch	1 nm				Data pitch	1 nm				Data pitch	1 nm				Data pitch	1 nm				Data pitch	1 nm				Data pitch	1 nm				Data pitch	1 nm				Data pitch	1 nm
Sensitivity	Standard				Sensitivity	Standard				Sensitivity	Standard				Sensitivity	Standard				Sensitivity	Standard				Sensitivity	Standard				Sensitivity	Standard				Sensitivity	Standard				Sensitivity	Standard				Sensitivity	Standard
D.I.T.	1 sec				D.I.T.	1 sec				D.I.T.	1 sec				D.I.T.	1 sec				D.I.T.	1 sec				D.I.T.	1 sec				D.I.T.	1 sec				D.I.T.	1 sec				D.I.T.	1 sec				D.I.T.	1 sec
Bandwidth	1.00 nm				Bandwidth	1.00 nm				Bandwidth	1.00 nm				Bandwidth	1.00 nm				Bandwidth	1.00 nm				Bandwidth	1.00 nm				Bandwidth	1.00 nm				Bandwidth	1.00 nm				Bandwidth	1.00 nm				Bandwidth	1.00 nm
Start mode	Immediately				Start mode	Immediately				Start mode	Immediately				Start mode	Immediately				Start mode	Immediately				Start mode	Immediately				Start mode	Immediately				Start mode	Immediately				Start mode	Immediately				Start mode	Immediately
Scanning mode	Step				Scanning mode	Step				Scanning mode	Step				Scanning mode	Step				Scanning mode	Step				Scanning mode	Step				Scanning mode	Step				Scanning mode	Step				Scanning mode	Step				Scanning mode	Step
Baseline correction	None				Baseline correction	None				Baseline correction	None				Baseline correction	None				Baseline correction	None				Baseline correction	None				Baseline correction	None				Baseline correction	None				Baseline correction	None				Baseline correction	None
Shutter control	Auto				Shutter control	Auto				Shutter control	Auto				Shutter control	Auto				Shutter control	Auto				Shutter control	Auto				Shutter control	Auto				Shutter control	Auto				Shutter control	Auto				Shutter control	Auto
CD detector	PMT				CD detector	PMT				CD detector	PMT				CD detector	PMT				CD detector	PMT				CD detector	PMT				CD detector	PMT				CD detector	PMT				CD detector	PMT				CD detector	PMT
PMT voltage	Auto				PMT voltage	Auto				PMT voltage	Auto				PMT voltage	Auto				PMT voltage	Auto				PMT voltage	Auto				PMT voltage	Auto				PMT voltage	Auto				PMT voltage	Auto				PMT voltage	Auto
No. of cycle	2024-02-03				No. of cycle	2024-01-03				No. of cycle	2024-03-03				No. of cycle	2024-02-03				No. of cycle	2024-01-03				No. of cycle	2024-03-03				No. of cycle	2024-02-03				No. of cycle	2024-01-03				No. of cycle	2024-03-03				No. of cycle	2024-02-03
Cycle interval	1 sec				Cycle interval	1 sec				Cycle interval	1 sec				Cycle interval	1 sec				Cycle interval	1 sec				Cycle interval	1 sec				Cycle interval	1 sec				Cycle interval	1 sec				Cycle interval	1 sec				Cycle interval	1 sec
Concentration	0.1 mmol/L				Concentration	0.1 mmol/L				Concentration	0.1 mmol/L				Concentration	0.5 mol/L				Concentration	0.5 mol/L				Concentration	0.5 mol/L				Concentration	1 mol/L				Concentration	1 mol/L				Concentration	1 mol/L				Concentration	1.5 mol/L
Blanks and buffer are the same as in Fig 2a
[truncated: 51 more columns]

## Sheet: Fig 3a
Figure 3 A
Mn-loaded MnSOD unfolding in guanidine-HCl						[gdn-HCl]	CD signal at 222 nm	StDev	deg		ellipticity	stdev		MnSOD
222 nm plot						0.1	-34.7495	-0.0290742	-0.0347495	-2.90742e-05	-17.4993	-0.0146413		ε [M-1cm-1]	62681
						0.5	-35.6096	0.105909	-0.0356096	0.000105909	-17.9324	0.0533339		Mw [Da]	22711.3
						1	-36.8588	-0.182823	-0.0368588	-0.000182823	-18.5615	-0.0920666		d [cm] path length	0.01
						1.5	-37.6299	0.2804	-0.0376299	0.0002804	-18.9498	0.141205		molar conc [uM]	10
						2	-35.0199	0.372486	-0.0350199	0.000372486	-17.6354	0.187578		c [mg/ml]	0.0227113
						2.5	-24.4784	0.0612439	-0.0244784	6.12439e-05	-12.3269	0.0308414		N - number of aa	199
						4	-10.8655	0.142503	-0.0108655	0.000142503	-5.47168	0.0717622
						6	-2.33114	0.126217	-0.00233114	0.000126217	-1.17392	0.0635607		MRW = M/(N-1)
														MRW (SOD M)	114.704
		averaged values in (mdeg), with appropriate blanks substracted
nm	6M	StDev 6M sub cntrl	4M	StDev 4M sub cntrl	2.5 M	StDev 2.5M sub cntrl	2M sub cntrl	Stdev 2M	1.5 M sub cntrl	StDev 1.5M sub cntrl	1 M	StDev 1M sub cntrl	0.5 M	StDev 0.5M sub cntrl	0.1 M	StDev 0.1 M sub cntrl
260	0.0338489	-0.0215392	-0.176368	-0.198954	-0.353692	0.0154608	-0.291976	0.112975	-0.164675	-0.138687	-0.543078	0.0121638	-0.0703889	-0.214246	-0.218807	-0.0241472
259	-0.39445	0.0747068	-0.370699	-0.276388	-0.248545	0.153321	-0.514779	0.224419	-0.631734	0.257196	-0.58514	-0.0724274	-0.222913	0.151301	-0.0632027	-0.0172156
258	0.21825	-0.00065182	0.172721	-0.0183731	0.105604	-0.00130642	-0.257895	-0.0140491	-0.363082	0.0779381	0.0578609	-0.12278	-0.158167	0.106083	0.0118218	0.127046
257	-0.111679	-0.0376706	-0.439896	0.0205602	-0.452304	-0.148938	-0.597627	-0.148937	-0.606948	0.0375411	-0.642351	0.112556	-0.257204	0.149768	-0.203253	0.0644164
256	-0.315275	0.0169297	-0.397173	-0.00893257	-0.301805	0.185486	-0.639193	0.192273	-0.323418	-0.0351467	-0.581623	0.141135	-0.475648	0.151927	-0.296513	0.0197483
255	-0.212955	0.120528	-0.0106885	-0.170375	-0.189049	0.223015	-0.442639	0.0681423	-0.496249	0.00296723	-0.285081	0.00577474	-0.0059104	-0.0746084	-0.254746	0.313204
254	0.00335283	0.114749	-0.252397	0.0732676	-0.168143	0.132857	-0.289265	-0.0424077	-0.772174	-0.0507835	-0.332249	-0.00963846	-0.202512	-0.166347	-0.223034	-0.0326585
253	0.279671	0.0287957	-0.164666	0.15613	-0.287565	-0.142548	-0.162288	0.140761	0.0538899	0.0102249	-0.154877	0.239102	-0.182493	-0.297424	0.118077	-0.0793876
252	0.0875381	-0.131665	-0.100994	-0.155606	-0.117378	-0.102555	-0.247755	0.109521	-0.396011	0.0930536	-0.472791	-0.0403482	-0.210957	0.13296	-0.0652292	0.0504232
251	-0.287412	-0.0315046	-0.368097	0.147938	-0.403708	0.106563	-0.664097	-0.0200413	-0.69189	0.158269	-0.623978	-0.114742	-0.985146	0.113811	-0.257844	-0.010188
250	-0.305259	0.0908804	-0.464085	0.0962928	-0.493534	0.190682	-0.54133	-0.0819602	-0.589355	0.0894546	-0.466753	-0.250948	-0.321405	-0.015054	-0.176389	0.0795319
249	-0.135752	0.0911951	-0.426799	-0.106699	-0.644973	0.06762	-1.07713	-0.004836	-0.790143	0.213586	-0.538808	0.190565	-0.773	-0.306753	-0.656752	0.160582
248	-0.27189	0.169352	-0.741452	0.0159882	-0.836823	-0.196187	-0.954615	-0.247386	-1.24756	0.0428643	-0.909414	-0.183851	-0.951936	-0.0665521	-0.74465	-0.0564723
247	-0.373244	0.174038	-0.519335	0.180678	-0.537402	0.122671	-1.004	0.000792902	-0.958526	0.0363751	-0.805332	-0.0979051	-1.36568	0.0651535	-1.11073	-0.104043
246	-0.628525	0.176899	-0.838846	-0.0806362	-1.1103	0.031583	-1.26408	-0.02382	-1.53829	0.220992	-1.23439	-0.0303839	-1.33992	-0.0269567	-1.01159	-0.0696503
245	-1.05968	-0.00297785	-1.17091	-0.111315	-1.15403	0.244778	-1.44421	0.194059	-1.87758	-0.272955	-1.58569	0.342429	-2.00553	0.293866	-1.31399	0.00875748
244	-0.622016	0.0280101	-0.906167	0.00230032	-1.31235	0.193594	-1.54099	-0.0198355	-2.33029	-0.115705	-1.8621	-0.0987595	-1.56189	0.107687	-1.41201	0.0416012
243	-0.572607	0.158353	-1.12094	-0.226589	-1.44065	-0.0522108	-2.19485	-0.0637097	-2.66227	-0.0525929	-2.3495	-0.0747607	-2.44921	-0.0816779	-2.20142	0.0252717
242	-1.12665	-0.0946121	-1.81386	-0.0511803	-2.41178	0.128965	-3.43807	-0.190316	-3.93278	0.0220737	-3.93196	0.0290698	-3.4495	-0.0394809	-3.34422	-0.0109174
241	-1.13722	-0.0600593	-1.94883	0.137253	-2.93205	-0.161194	-4.32402	0.0862127	-4.35161	0.216741	-4.19232	0.0328021	-4.0505	-0.100072	-3.94481	-0.3259
240	-1.86488	-0.133236	-2.51758	0.168353	-4.14619	0.177615	-5.04767	0.00273208	-5.98489	0.0208386	-5.78075	-0.0919279	-5.60516	-0.161303	-4.96142	0.0355008
239	-1.08653	-0.0113744	-2.78833	-0.086129	-4.98996	-0.0338304	-6.57504	0.222882	-7.12686	0.00108288	-7.09625	0.103103	-6.3104	-0.300976	-6.50562	0.0306593
238	-1.68547	-0.103377	-3.32806	0.000300874	-6.11092	0.0391182	-8.17755	-0.0578441	-9.26459	0.475852	-8.83342	-0.0604323	-8.33126	0.0303734	-8.13832	-0.325045
237	-1.23094	0.151469	-3.81393	0.0793848	-7.02979	0.222748	-10.4939	0.173259	-11.3367	-0.0242983	-10.8089	0.0601169	-10.4807	0.154596	-10.2021	-0.0288648
236	-1.1912	0.28051	-4.28841	-0.275712	-9.16249	0.235097	-12.1985	-0.0833563	-13.7562	0.0567366	-13.0973	0.274276	-12.8737	0.26291	-12.5759	0.181732
235	-1.48267	-0.0184657	-5.3853	0.17168	-11.0246	-0.0711323	-15.7049	-0.394779	-16.7729	-0.35819	-16.1844	0.0327478	-16.1768	0.230671	-15.6046	-0.0156576
234	-1.52781	-0.0535384	-5.78414	0.108663	-12.3661	0.41258	-18.0704	-0.00924861	-19.4396	0.0627906	-18.9776	-0.0383474	-18.5924	0.113002	-18.6495	0.376748
233	-1.51999	0.143384	-6.69359	0.14248	-14.3015	0.0178602	-20.9642	0.0511656	-22.574	-0.0056949	-22.152	-0.275481	-21.3465	0.406665	-21.4936	0.100057
232	-1.52139	-0.0812962	-7.18804	0.32935	-15.7243	-0.14194	-22.5945	0.408121	-25.1961	0.138717	-24.5599	0.108834	-23.4653	0.160637	-23.3012	0.10875
231	-1.81664	-0.0884745	-7.78561	0.122027	-16.9318	0.166169	-24.7797	0.0793011	-27.0276	0.00940018	-27.2616	-0.115959	-25.9143	-0.251747	-25.5017	0.450417
230	-1.053	0.304245	-7.87239	0.216512	-18.3073	0.0379275	-26.0427	0.312553	-29.0284	-0.0801527	-28.5819	0.112776	-27.3368	0.191233	-27.4473	-0.12216
229	-1.86504	-0.00505188	-8.93335	0.18614	-20.2781	0.147426	-28.2389	0.323219	-31.0825	0.0730624	-30.2172	0.242349	-29.5913	-0.224319	-29.4938	-0.251321
228	-1.36471	0.0113342	-9.45058	0.160841	-20.8482	-0.0172385	-29.9559	-0.156439	-33.2947	-0.0201835	-32.3878	0.408018	-31.2779	-0.112452	-31.153	0.307791
227	-1.56369	0.0422819	-9.68775	0.0665909	-21.0119	-0.436383	-31.2396	-0.132258	-34.9188	0.460652	-34.0409	0.0206272	-32.2246	0.263851	-32.4859	0.586116
226	-1.73809	-0.0420709	-9.98488	0.277415	-22.8149	0.325266	-32.7771	0.125246	-36.0121	0.295608	-34.3768	0.0934099	-33.9483	0.046657	-33.3567	-0.309397
225	-1.35033	0.394161	-10.4594	0.167142	-23.408	0.490284	-33.5995	-0.354453	-36.6651	0.131438	-35.713	0.200814	-34.1993	-0.132595	-34.4111	0.022163
224	-2.0325	0.494788	-10.5392	0.53609	-23.8187	-0.155988	-33.9624	0.10405	-37.901	0.076379	-36.1677	0.660067	-35.6931	0.412194	-35.0383	-0.110583
223	-2.72309	0.0469758	-10.5408	0.517301	-24.7009	0.133388	-34.811	0.405637	-38.3215	-0.375643	-37.0158	0.554947	-36.7498	0.162568	-35.3635	0.688733
222	-2.33114	0.126217	-10.8655	0.142503	-24.4784	0.0612439	-35.0199	0.372486	-37.6299	0.2804	-36.8588	-0.182823	-35.6096	0.105909	-34.7495	-0.0290742
221	-2.7559	0.150951	-11.8738	0.150186	-24.7723	0.232336	-35.3202	0.343526	-38.7736	0.785366	-37.3585	0.0432759	-35.7795	0.301115	-36.0256	0.0998312
220	-3.32944	-0.145666	-12.2019	0.191762	-25.2074	0.429292	-35.8748	0.557888	-38.4962	0.634514	-37.7457	0.440257	-37.5339	0.193119	-36.65	-0.251143
219	-4.52988	0.773299	-11.907	0.174261	-25.4613	-0.13033	-35.3979	0.627966	-40.6662	0.171696	-38.6309	-0.0839717	-37.2658	0.506731	-37.6914	0.312401
218	-5.19568	0.280122	-12.9663	0.592479	-27.018	1.25661	-37.2917	0.166726	-40.6755	0.413762	-39.5309	-0.331825	-38.2764	0.797746	-37.0966	0.00699271
217	-6.84951	0.593628	-14.6793	0.359164	-26.8301	0.331635	-37.079	-0.253254	-41.7172	0.641222	-40.3321	0.815513	-39.4256	0.285281	-38.8866	0.171137
216	-8.09146	-0.180406	-15.203	0.32775	-28.4064	-0.0772696	-38.6102	-0.143819	-43.4818	-0.228683	-42.2259	0.944913	-39.7902	0.987192	-39.7528	0.67391
215	-8.44151	-0.468151	-16.1293	0.903492	-29.2439	0.213582	-39.3647	0.886843	-44.1893	-0.0681278	-42.5907	0.688947	-41.8868	0.588351	-41.1306	-0.316754
214	-9.79273	2.22875	-16.0362	0.310886	-30.1788	0.00651025	-39.8381	0.425047	-44.9571	0.434027	-43.069	0.285239	-41.5186	-0.0758881	-40.7104	0.633356
213	-12.2129	0.903237	-18.4489	0.463618	-30.3708	0.511345	-42.9936	1.89801	-45.1334	0.237198	-43.5322	0.290797	-42.5179	0.314525	-42.7246	-0.136715
212	-12.5769	-0.128067	-19.5056	1.44567	-31.9955	0.669052	-42.2958	0.0240624	-48.7474	0.272204	-46.2815	0.0170857	-44.2168	0.38627	-43.2944	0.685595
211	-7.24038	2.63111	-21.3534	1.86232	-33.5555	0.784665	-44.0809	0.0849517	-49.3615	0.509489	-46.39	0.683941	-45.885	0.825859	-45.8152	1.0372
210	-34.748	27.5641	-27.109	2.79713	-34.1687	2.24762	-46.7206	1.087	-54.454	0.35646	-49.3983	0.865353	-46.721	0.207983	-46.5056	0.873238
209	-16.9716	-32.4641	-3.19489	14.4515	-35.462	2.67716	-45.5567	7.24825	-50.1153	2.24423	-49.0285	1.01328	-47.6031	1.3726	-47.6341	1.9477
208	28.2719	-9.1741	22.0745	-20.6737	-21.825	-0.179344	-41.6077	6.32674	-54.7235	4.42626	-50.8883	0.761953	-48.7435	0.164864	-47.7661	0.207192
207	43.9749	-5.14968	-23.4771	-30.2106	-2.94375	-5.28569	-1.69917	74.0217	-45.8358	20.7994	-45.4165	3.82666	-44.0961	1.37916	-45.6817	0.897672
206	-21.9737	15.1924	-10.7364	-28.2026	41.018	33.885	43.0671	3.16848	-46.1278	-48.8286	-17.9867	-4.21211	-38.4897	3.30549	-38.8286	-0.432837
205	-1.46764	-0.327372	27.0403	-16.0215	-23.425	-10.0469	-12.1873	24.2446	-7.69714	-14.2696	26.721	15.0108	-16.7435	11.2087	-28.9989	0.714135
CD output
TITLE	Gdn-HCl_01M_SODAMn_09_05_2024					TITLE	Gdn-HCl_01M_SODAMn_09_05_2024					TITLE	Gdn-HCl_01M_SODAMn_09_05_2024				TITLE	Gdn-HCl_05M_SODAMn_09_05_2024					TITLE	Gdn-HCl_05M_SODAMn_09_05_2024					TITLE	Gdn-HCl_05M_SODAMn_09_05_2024					TITLE	Gdn-HCl_1M_SODAMn_09_05_2024					TITLE	Gdn-HCl_1M_SODAMn_09_05_2024					TITLE	Gdn-HCl_1M_SODAMn_09_05_2024
DATA TYPE						DATA TYPE						DATA TYPE					DATA TYPE						DATA TYPE						DATA TYPE						DATA TYPE						DATA TYPE						DATA TYPE
ORIGIN	JASCO					ORIGIN	JASCO					ORIGIN	JASCO				ORIGIN	JASCO					ORIGIN	JASCO					ORIGIN	JASCO					ORIGIN	JASCO					ORIGIN	JASCO					ORIGIN	JASCO
OWNER						OWNER						OWNER					OWNER						OWNER						OWNER						OWNER						OWNER						OWNER
DATE	24/05/09					DATE	24/05/09					DATE	24/05/09				DATE	24/05/09					DATE	24/05/09					DATE	24/05/09					DATE	24/05/09					DATE	24/05/09					DATE	24/05/09
TIME	13:29:55					TIME	13:27:19					TIME	13:28:37				TIME	13:33:15					TIME	13:34:32					TIME	13:31:57					TIME	13:38:32					TIME	13:37:14					TIME	13:39:50
SPECTROMETER/DATA SYSTEM						SPECTROMETER/DATA SYSTEM						SPECTROMETER/DATA SYSTEM					SPECTROMETER/DATA SYSTEM						SPECTROMETER/DATA SYSTEM						SPECTROMETER/DATA SYSTEM						SPECTROMETER/DATA SYSTEM						SPECTROMETER/DATA SYSTEM						SPECTROMETER/DATA SYSTEM
LOCALE	1033					LOCALE	1033					LOCALE	1033				LOCALE	1033					LOCALE	1033					LOCALE	1033					LOCALE	1033					LOCALE	1033					LOCALE	1033
RESOLUTION						RESOLUTION						RESOLUTION					RESOLUTION						RESOLUTION						RESOLUTION						RESOLUTION						RESOLUTION						RESOLUTION
DELTAX	-1					DELTAX	-1					DELTAX	-1				DELTAX	-1					DELTAX	-1					DELTAX	-1					DELTAX	-1					DELTAX	-1					DELTAX	-1
XUNITS	NANOMETERS					XUNITS	NANOMETERS					XUNITS	NANOMETERS				XUNITS	NANOMETERS					XUNITS	NANOMETERS					XUNITS	NANOMETERS					XUNITS	NANOMETERS					XUNITS	NANOMETERS					XUNITS	NANOMETERS
YUNITS	CD [mdeg]					YUNITS	CD [mdeg]					YUNITS	CD [mdeg]				YUNITS	CD [mdeg]					YUNITS	CD [mdeg]					YUNITS	CD [mdeg]					YUNITS	CD [mdeg]					YUNITS	CD [mdeg]					YUNITS	CD [mdeg]
Y2UNITS	HT [V]					Y2UNITS	HT [V]					Y2UNITS	HT [V]				Y2UNITS	HT [V]					Y2UNITS	HT [V]					Y2UNITS	HT [V]					Y2UNITS	HT [V]					Y2UNITS	HT [V]					Y2UNITS	HT [V]
FIRSTX	260					FIRSTX	260					FIRSTX	260				FIRSTX	260					FIRSTX	260					FIRSTX	260					FIRSTX	260					FIRSTX	260					FIRSTX	260
LASTX	200					LASTX	200					LASTX	200				LASTX	200					LASTX	200					LASTX	200					LASTX	200					LASTX	200					LASTX	200
NPOINTS	61					NPOINTS	61					NPOINTS	61				NPOINTS	61					NPOINTS	61					NPOINTS	61					NPOINTS	61					NPOINTS	61					NPOINTS	61
FIRSTY	-0.11083					FIRSTY	-0.23964					FIRSTY	-0.37416				FIRSTY	-0.22025					FIRSTY	-0.27547					FIRSTY	-0.18607					FIRSTY	-0.58087					FIRSTY	-0.64782					FIRSTY	-0.33692
MAXY	20.4698					MAXY	4.4737					MAXY	30.2096				MAXY	29.405					MAXY	59.8789					MAXY	4.1739					MAXY	87.2547					MAXY	16.603					MAXY	52.5439
MINY	-47.5071					MINY	-56.6604					MINY	-48.9621				MINY	-48.04					MINY	-58.3029					MINY	-47.5268					MINY	-51.5185					MINY	-50.0839					MINY	-50.9791
XYDATA						XYDATA						XYDATA					XYDATA						XYDATA						XYDATA						XYDATA						XYDATA						XYDATA
260	-0.110828	251.195				260	-0.239636	251.18				260	-0.374161	251.168			260	-0.220245	251.598				260	-0.275473	251.464				260	-0.186075	251.433				260	-0.580875	251.356				260	-0.647824	251.386				260	-0.336917	251.319
259	0.138358	251.84				259	0.000881958	251.745				259	-0.136722	251.799			259	-0.485593	252.24				259	0.00463867	252.121				259	-0.251706	252.089				259	-0.265195	252.03				259	-0.285547	251.985				259	-0.311008	252.032
258	-0.298553	252.479				258	-0.0288116	252.35				258	-0.332623	252.415			258	-0.195026	252.793				258	-0.663608	252.718				258	-0.18566	252.678				258	-0.223804	252.596				258	-0.187003	252.587				258	-0.145554	252.609
257	-0.0482941	252.958				257	-0.142508	252.838				257	-0.418945	252.927			257	0.0883881	253.37				257	-0.551044	253.22				257	-0.22836	253.278				257	-0.685751	253.168				257	-0.722589	253.118				257	-0.268445	253.158
256	-0.267822	253.55				256	-0.425482	253.407				256	-0.213672	253.532			256	-0.0350189	253.957				256	-0.622495	253.853				256	-0.379736	253.766				256	-0.222058	253.717				256	-0.48175	253.697				256	-0.223935	253.655
255	-0.692322	254.149				255	0.0336517	254.036				255	-0.0775818	254.14			255	-0.0549194	254.556				255	0.0672272	254.446				255	-0.229227	254.362				255	-0.369794	254.29				255	-0.507468	254.279				255	-0.307584	254.336
254	-0.442142	254.768				254	-0.435858	254.626				254	0.0471954	254.768			254	-0.381601	255.13				254	-0.599451	255.07				254	-0.394882	254.974				254	-0.181281	254.951				254	-0.318613	254.915				254	-0.42359	254.978
253	-0.0571594	255.381				253	-0.243173	255.282				253	-0.169226	255.355			253	-0.521759	255.732				253	-0.59866	255.67				253	-0.679291	255.565				253	-0.078363	255.553				253	-0.703094	255.47				253	-0.603232	255.532
252	-0.324606	256.008				252	-0.22262	255.881				252	-0.35069	255.997			252	-0.59823	256.4				252	-0.225308	256.297				252	-0.713495	256.217				252	-0.583383	256.158				252	-0.45947	256.13				252	-0.613312	256.198
251	-0.131396	256.595				251	-0.196558	256.481				251	-0.258206	256.63			251	-0.954962	256.974				251	-0.690375	256.916				251	-0.613916	256.861				251	-0.841931	256.785				251	-0.498514	256.724				251	-0.656201	256.789
250	-0.092395	257.278				250	-0.240262	257.129				250	-0.611459	257.262			250	-0.571121	257.644				250	-0.487158	257.592				250	-0.329575	257.525				250	-0.723969	257.464				250	-0.269513	257.415				250	-0.44104	257.407
249	-0.304623	258.032				249	-0.636755	257.883				249	-0.55253	257.985			249	-0.799405	258.399				249	-0.786646	258.301				249	-0.860464	258.201				249	-0.468719	258.194				249	-0.901788	258.145				249	-0.549576	258.145
248	-0.725131	258.701				248	-0.558002	258.632				248	-0.663458	258.686			248	-0.941696	259.036				248	-1.0207	258.985				248	-0.714014	258.918				248	-0.893231	258.861				248	-0.763892	258.824				248	-0.791937	258.892
247	-1.01585	259.448				247	-1.09788	259.327				247	-0.953046	259.47			247	-1.13908	259.821				247	-1.2638	259.769				247	-1.39224	259.719				247	-1.07903	259.62				247	-0.921912	259.627				247	-0.821905	259.659
246	-0.929395	260.54				246	-1.1412	260.336				246	-0.984613	260.51			246	-1.09585	260.866				246	-1.17482	260.807				246	-1.43088	260.716				246	-1.26977	260.685				246	-0.930215	260.673				246	-1.13831	260.713
245	-1.01909	261.454				245	-0.994501	261.338				245	-1.45335	261.387			245	-2.00174	261.784				245	-1.41492	261.811				245	-1.48299	261.693				245	-1.5158	261.629				245	-0.956387	261.664				245	-1.72361	261.65
244	-1.33924	262.536				244	-1.5145	262.436				244	-1.63327	262.499			244	-1.7746	262.892				244	-2.111	262.834				244	-1.67177	262.809				244	-2.1825	262.736				244	-1.94261	262.745				244	-2.16755	262.78
243	-2.43795	263.835				243	-2.4601	263.719				243	-2.32045	263.814			243	-2.67055	264.193				243	-2.72612	264.167				243	-2.62688	264.086				243	-2.78859	264.101				243	-2.61204	264.01				243	-2.3494	264.071
242	-3.22682	265.31				242	-3.03588	265.178				242	-2.91703	265.326			242	-3.1881	265.7				242	-3.08083	265.687				242	-3.29107	265.561				242	-3.57794	265.559				242	-3.51172	265.531				242	-3.35974	265.554
241	-3.86181	267.025				241	-3.88501	266.87				241	-3.91634	266.998			241	-4.04339	267.311				241	-3.951	267.347				241	-4.06188	267.281				241	-4.52708	267.271				241	-4.2868	267.261				241	-4.18247	267.273
240	-4.9844	269.065				240	-4.75492	268.885				240	-5.19123	269.016			240	-5.39339	269.339				240	-5.35576	269.347				240	-5.19215	269.254				240	-5.32333	269.302				240	-5.5249	269.292				240	-5.41007	269.323
239	-6.52574	271.51				239	-6.645	271.358				239	-6.28201	271.451			239	-6.53234	271.82				239	-6.44398	271.76				239	-6.40944	271.695				239	-6.74876	271.759				239	-6.94726	271.761				239	-7.18307	271.824
238	-7.99521	274.353				238	-7.99634	274.287				238	-8.04443	274.393			238	-8.3203	274.66				238	-8.49441	274.601				238	-8.44729	274.539				238	-8.94067	274.685				238	-8.8097	274.657				238	-8.89632	274.683
237	-10.0684	277.642				237	-10.624	277.531				237	-10.6379	277.619			237	-10.6341	277.893				237	-11.2302	277.84				237	-10.6802	277.832				237	-10.7016	278.006				237	-11.5386	277.926				237	-10.96	277.962
236	-12.5608	281.213				236	-13.048	281.149				236	-12.7285	281.263			236	-13.7696	281.416				236	-12.7574	281.411				236	-13.1363	281.406				236	-12.8544	281.602				236	-13.7865	281.571				236	-13.5436	281.602
235	-15.5913	285.146				235	-15.5567	285.083				235	-15.1527	285.188			235	-15.5146	285.355				235	-15.9993	285.316				235	-16.2803	285.318				235	-16.3725	285.619				235	-16.1752	285.626				235	-15.9809	285.62
234	-18.2868	289.479				234	-19.0372	289.348				234	-18.1096	289.497			234	-18.3189	289.565				234	-18.6706	289.586				234	-18.6348	289.61				234	-18.826	289.952				234	-19.2955	289.926				234	-18.9275	289.967
233	-21.1841	293.916				233	-21.1975	293.791				233	-21.5103	293.896			233	-21.486	293.944				233	-20.6304	294.014				233	-21.2224	294.028				233	-21.9277	294.457				233	-22.4236	294.412				233	-21.909	294.424
232	-23.1497	298.469				232	-23.6866	298.319				232	-23.6138	298.506			232	-23.6669	298.564				232	-22.9341	298.535				232	-23.4745	298.618				232	-25.1499	299.056				232	-24.2484	299.086				232	-24.449	299.09
231	-25.839	303.118				231	-25.5714	303.001				231	-24.746	303.133			231	-25.5654	303.208				231	-25.576	303.143				231	-25.2788	303.182				231	-26.832	303.775				231	-26.888	303.839				231	-26.9091	303.835
230	-27.1021	307.513				230	-27.9009	307.369				230	-27.4265	307.478			230	-27.7375	307.501				230	-27.236	307.518				230	-27.1401	307.51				230	-28.1187	308.287				230	-28.4512	308.329				230	-28.4786	308.287
229	-29.0844	311.879				229	-28.8887	311.84				229	-28.7221	311.9			229	-29.5293	311.898				229	-29.2558	311.926				229	-29.2777	311.897				229	-29.6	312.775				229	-30.1451	312.768				229	-29.8803	312.742
228	-31.1253	316.106				228	-30.3777	316.014				228	-31.5333	316.097			228	-31.034	316.036				228	-31.2465	316.109				228	-31.0349	316.051				228	-32.4673	317.024				228	-31.4728	317.119				228	-32.416	317.088
227	-32.9299	319.789				227	-31.4504	319.666				227	-32.2766	319.785			227	-32.0944	319.728				227	-32.6212	319.659				227	-32.2084	319.699				227	-33.8874	320.798				227	-33.5639	320.782				227	-33.8743	320.819
226	-33.5657	323.091				226	-33.1995	322.959				226	-33.5162	323.044			226	-34.2134	323.019				226	-33.8315	322.991				226	-33.3194	322.975				226	-34.2226	324.187				226	-34.7021	324.261				226	-34.3644	324.204
225	-34.3034	326.218				225	-34.6188	326.172				225	-34.3064	326.237			225	-34.3172	326.226				225	-34.1117	326.223				225	-33.858	326.281				225	-35.5489	327.483				225	-36.2511	327.524				225	-35.4655	327.536
224	-34.9648	329.383				224	-34.3454	329.322				224	-34.5289	329.375			224	-35.752	329.294				224	-35.7079	329.347				224	-34.8482	329.371				224	-35.3561	330.744				224	-36.9258	330.725				224	-36.6818	330.822
223	-35.6436	332.459				223	-35.6947	332.357				223	-34.2999	332.467			223	-35.993	332.383				223	-36.3911	332.391				223	-36.4868	332.438				223	-37.3015	333.943				223	-37.2955	333.965				223	-36.0961	334.027
222	-34.6188	335.684				222	-35.3061	335.568				222	-34.8492	335.567			222	-34.8672	335.621				222	-35.5826	335.601				222	-36.2605	335.637				222	-37.38	337.297				222	-36.7618	337.302				222	-37.1343	337.316
221	-36.1726	338.943				221	-35.6615	338.862				221	-36.6773	338.956			221	-35.3847	338.942				221	-36.2655	338.945				221	-36.343	338.996				221	-37.833	340.725				221	-37.825	340.758				221	-37.3269	340.797
220	-36.9054	342.243				220	-36.6681	342.194				220	-36.9592	342.234			220	-37.9725	342.265				220	-38.3817	342.264				220	-37.4567	342.39				220	-37.449	344.262				220	-38.4461	344.389				220	-37.5844	344.32
219	-38.3454	345.505				219	-37.2368	345.473				219	-37.0895	345.567			219	-36.3984	345.759				219	-37.7235	345.721				219	-37.0283	345.859				219	-38.2984	348.007				219	-38.5797	348.139				219	-38.4586	348.109
218	-37.3096	349.071				218	-37.2763	349.003				218	-37.0192	349.035			218	-37.3029	349.475				218	-38.9197	349.404				218	-38.805	349.522				218	-39.2692	352.036				218	-39.5783	352.146				218	-39.3029	352.131
217	-38.1877	352.787				217	-38.6454	352.64				217	-38.6896	352.796			217	-39.028	353.452				217	-39.9134	353.344				217	-38.63	353.452				217	-40.6992	356.556				217	-38.7866	356.695				217	-40.4829	356.629
216	-39.9457	356.707				216	-38.0538	356.658				216	-38.8674	356.823			216	-40.668	357.855				216	-39.0056	357.845				216	-38.2186	357.832				216	-41.9915	361.851				216	-42.2341	361.942				216	-40.395	361.925
215	-39.9793	361.095				215	-40.9925	361.018				215	-40.408	361.093			215	-40.9893	362.836				215	-41.9528	362.702				215	-40.5082	362.826				215	-41.2053	368.014				215	-42.91	368.036				215	-41.9317	368.07
214	-41.7396	365.992				214	-40.3377	365.98				214	-40.0537	365.982			214	-41.7175	368.696				214	-41.2752	368.621				214	-41.3201	368.801				214	-42.4017	375.638				214	-42.0666	375.788				214	-42.8795	375.786
213	-42.7398	371.659				213	-42.9551	371.593				213	-42.4638	371.633			213	-41.6918	375.897				213	-42.9871	375.829				213	-42.5997	375.969				213	-44.2781	385.714				213	-43.3031	385.788				213	-43.4391	385.896
212	-41.6209	378.393				212	-43.7986	378.211				212	-43.2652	378.301			212	-43.0428	385.106				212	-44.3941	385.042				212	-43.9658	385.182				212	-45.8575	399.432				212	-46.4932	399.428				212	-45.3946	399.504
211	-47.5071	386.374				211	-45.6941	386.287				211	-44.6891	386.385			211	-46.3905	397.112				211	-45.2001	397.114				211	-47.056	397.269				211	-46.8273	418.607				211	-47.1265	418.579				211	-45.0961	418.713
210	-44.903	396.177				210	-46.7502	395.957				210	-46.5884	396.189			210	-46.2909	413.315				210	-47.1347	413.271				210	-46.4017	413.377				210	-48.1643	446.401				210	-50.0839	446.252				210	-49.3766	446.453
209	-45.0082	408.324				209	-47.3384	408.198				209	-48.9621	408.324			209	-48.04	435.888				209	-48.2146	435.857				209	-45.3317	435.972				209	-48.5913	488.032				209	-48.0749	487.769				209	-50.5157	487.956
208	-47.1873	423.901				208	-46.0006	423.825				208	-47.5249	423.929			208	-46.8875	468.318				208	-48.9741	468.224				208	-47.5268	468.286				208	-51.5185	552.276				208	-48.0077	551.579				208	-50.9791	551.388
207	-46.4626	443.956				207	-44.4849	443.793				207	-44.5553	444.014			207	-42.2226	515.533				207	-41.8561	515.526				207	-44.9308	515.721				207	-44.7366	651.142				207	-38.2534	649.5				207	-48.9168	650.74
206	-37.6087	470.421				206	-37.2287	470.248				206	-38.3857	470.483			206	-34.5339	586.691				206	-42.335	586.849				206	-36.8598	587.211				206	-22.0759	777.558				206	-23.398	774.995				206	-21.3689	781.188
205	-30.079	505.966				205	-27.4664	505.814				205	-27.9108	505.992			205	-27.3379	695.133				205	-0.234482	695.476				205	-17.9116	693.065				205	87.2547	834.444				205	16.603	831.475				205	31.5397	834.55
204	-19.1925	556.079				204	-24.8069	556.058				204	-20.5181	556.001			204	-46.5972	817.562				204	-58.3029	818.199				204	4.1739	814.652				204	17.9868	823.816				204	-39.7678	822.077				204	11.6551	823.965
203	-16.9026	628.242				203	4.4737	627.923				203	-23.2157	627.991			203	-31.9734	834.804				203	59.8789	840.003				203	-7.01438	762.698				203	-17.4524	810.908				203	3.43116	810.565				203	41.8015	810.611
202	-8.18357	729.081				202	1.29536	729.397				202	-14.5949	728.784			202	-43.6793	810.957				202	-45.8694	810.935				202	-28.1577	670.495				202	37.018	800.092				202	0.129367	798.658				202	18.7546	798.19
201	20.4698	820.868				201	-56.6604	819.935				201	30.2096	820.329			201	12.7176	787.539				201	21.3304	784.176				201	1.05529	575.216				201	-16.4315	790.177				201	-24.6922	785.111				201	-11.3705	780.029
200	-23.2517	815.691				200	-18.7256	814.133				200	-0.466309	813.499			200	29.405	758.403				200	9.62604	756.895				200	-26.6218	707.095				200	41.0269	773.904				200	-31.1234	752.557				200	52.5439	762.224
##### Extended Information						##### Extended Information						##### Extended Information					##### Extended Information						##### Extended Information						##### Extended Information						##### Extended Information						##### Extended Information						##### Extended Information
[Comments]						[Comments]						[Comments]					[Comments]						[Comments]						[Comments]						[Comments]						[Comments]						[Comments]
Sample name	Gdn-HCl_01M_SODAMn_09_05_2024					Sample name	Gdn-HCl_01M_SODAMn_09_05_2024					Sample name	Gdn-HCl_01M_SODAMn_09_05_2024				Sample name	Gdn-HCl_05M_SODAMn_09_05_2024					Sample name	Gdn-HCl_05M_SODAMn_09_05_2024					Sample name	Gdn-HCl_05M_SODAMn_09_05_2024					Sample name	Gdn-HCl_1M_SODAMn_09_05_2024					Sample name	Gdn-HCl_1M_SODAMn_09_05_2024					Sample name	Gdn-HCl_1M_SODAMn_09_05_2024
Comment	10 uM SOD A Mn in 0.1M Guanidine-HCl dissolved in 50 mM KPP buffer	recorded at 25C				Comment	10 uM SOD A Mn in 0.1M Guanidine-HCl dissolved in 50 mM KPP buffer	recorded at 25C				Comment	10 uM SOD A Mn in 0.1M Guanidine-HCl dissolved in 50 mM KPP buffer	recorded at 25C			Comment	10 uM SOD A Mn in 0.5M Guanidine-HCl dissolved in 50 mM KPP buffer	recorded at 25C				Comment	10 uM SOD A Mn in 0.5M Guanidine-HCl dissolved in 50 mM KPP buffer	recorded at 25C				Comment	10 uM SOD A Mn in 0.5M Guanidine-HCl dissolved in 50 mM KPP buffer	recorded at 25C				Comment	10 uM SOD A Mn in 1M Guanidine-HCl dissolved in 50 mM KPP buffer	recorded at 25C				Comment	10 uM SOD A Mn in 1M Guanidine-HCl dissolved in 50 mM KPP buffer	recorded at 25C				Comment	10 uM SOD A Mn in 1M Guanidine-HCl dissolved in 50 mM KPP buffer	recorded at 25C
User						User						User					User						User						User						User						User						User
Division						Division						Division					Division						Division						Division						Division						Division						Division
Company	IBB PAN Warszawa					Company	IBB PAN Warszawa					Company	IBB PAN Warszawa				Company	IBB PAN Warszawa					Company	IBB PAN Warszawa					Company	IBB PAN Warszawa					Company	IBB PAN Warszawa					Company	IBB PAN Warszawa					Company	IBB PAN Warszawa
[Detailed Information]						[Detailed Information]						[Detailed Information]					[Detailed Information]						[Detailed Information]						[Detailed Information]						[Detailed Information]						[Detailed Information]						[Detailed Information]
Creation date	2024-05-09 12:29:00					Creation date	2024-05-09 12:27:00					Creation date	2024-05-09 12:28:00				Creation date	2024-05-09 12:33:00					Creation date	2024-05-09 12:34:00					Creation date	2024-05-09 12:31:00					Creation date	2024-05-09 12:38:00					Creation date	2024-05-09 12:37:00					Creation date	2024-05-09 12:39:00
Data array type	Linear data array * 2					Data array type	Linear data array * 2					Data array type	Linear data array * 2				Data array type	Linear data array * 2					Data array type	Linear data array * 2					Data array type	Linear data array * 2					Data array type	Linear data array * 2					Data array type	Linear data array * 2					Data array type	Linear data array * 2
Horizontal axis	Wavelength [nm]					Horizontal axis	Wavelength [nm]					Horizontal axis	Wavelength [nm]				Horizontal axis	Wavelength [nm]					Horizontal axis	Wavelength [nm]					Horizontal axis	Wavelength [nm]					Horizontal axis	Wavelength [nm]					Horizontal axis	Wavelength [nm]					Horizontal axis	Wavelength [nm]
Vertical axis(1)	CD [mdeg]					Vertical axis(1)	CD [mdeg]					Vertical axis(1)	CD [mdeg]				Vertical axis(1)	CD [mdeg]					Vertical axis(1)	CD [mdeg]					Vertical axis(1)	CD [mdeg]					Vertical axis(1)	CD [mdeg]					Vertical axis(1)	CD [mdeg]					Vertical axis(1)	CD [mdeg]
Vertical axis(2)	HT [V]					Vertical axis(2)	HT [V]					Vertical axis(2)	HT [V]				Vertical axis(2)	HT [V]					Vertical axis(2)	HT [V]					Vertical axis(2)	HT [V]					Vertical axis(2)	HT [V]					Vertical axis(2)	HT [V]					Vertical axis(2)	HT [V]
Start	260 nm					Start	260 nm					Start	260 nm				Start	260 nm					Start	260 nm					Start	260 nm					Start	260 nm					Start	260 nm					Start	260 nm
End	200 nm					End	200 nm					End	200 nm				End	200 nm					End	200 nm					End	200 nm					End	200 nm					End	200 nm					End	200 nm
Data interval	1 nm					Data interval	1 nm					Data interval	1 nm				Data interval	1 nm					Data interval	1 nm					Data interval	1 nm					Data interval	1 nm					Data interval	1 nm					Data interval	1 nm
Data points	61					Data points	61					Data points	61				Data points	61					Data points	61					Data points	61					Data points	61					Data points	61					Data points	61
[Measurement Information]						[Measurement Information]						[Measurement Information]					[Measurement Information]						[Measurement Information]						[Measurement Information]						[Measurement Information]						[Measurement Information]						[Measurement Information]
Instrument name	Jasco J-815					Instrument name	Jasco J-815					Instrument name	Jasco J-815				Instrument name	Jasco J-815					Instrument name	Jasco J-815					Instrument name	Jasco J-815					Instrument name	Jasco J-815					Instrument name	Jasco J-815					Instrument name	Jasco J-815
Model name	J-815					Model name	J-815					Model name	J-815				Model name	J-815					Model name	J-815					Model name	J-815					Model name	J-815					Model name	J-815					Model name	J-815
Serial No.	B049061168					Serial No.	B049061168					Serial No.	B049061168				Serial No.	B049061168					Serial No.	B049061168					Serial No.	B049061168					Serial No.	B049061168					Serial No.	B049061168					Serial No.	B049061168
Accessory	PTC-423S					Accessory	PTC-423S					Accessory	PTC-423S				Accessory	PTC-423S					Accessory	PTC-423S					Accessory	PTC-423S					Accessory	PTC-423S					Accessory	PTC-423S					Accessory	PTC-423S
Accessory S/N	A020161181					Accessory S/N	A020161181					Accessory S/N	A020161181				Accessory S/N	A020161181					Accessory S/N	A020161181					Accessory S/N	A020161181					Accessory S/N	A020161181					Accessory S/N	A020161181					Accessory S/N	A020161181
Temperature	24.99 C					Temperature	24.99 C					Temperature	25.00 C				Temperature	25.00 C					Temperature	24.99 C					Temperature	24.98 C					Temperature	24.99 C					Temperature	24.99 C					Temperature	24.99 C
Control sensor	Holder					Control sensor	Holder					Control sensor	Holder				Control sensor	Holder					Control sensor	Holder					Control sensor	Holder					Control sensor	Holder					Control sensor	Holder					Control sensor	Holder
Monitor sensor	Holder					Monitor sensor	Holder					Monitor sensor	Holder				Monitor sensor	Holder					Monitor sensor	Holder					Monitor sensor	Holder					Monitor sensor	Holder					Monitor sensor	Holder					Monitor sensor	Holder
Start Mode	Start immediately					Start Mode	Start immediately					Start Mode	Start immediately				Start Mode	Start immediately					Start Mode	Start immediately					Start Mode	Start immediately					Start Mode	Start immediately					Start Mode	Start immediately					Start Mode	Start immediately
Cell length	10 mm					Cell length	10 mm					Cell length	10 mm				Cell length	10 mm					Cell length	10 mm					Cell length	10 mm					Cell length	10 mm					Cell length	10 mm					Cell length	10 mm
Measurement date	2024-05-09 12:29:00					Measurement date	2024-05-09 12:27:00					Measurement date	2024-05-09 12:28:00				Measurement date	2024-05-09 12:33:00					Measurement date	2024-05-09 12:34:00					Measurement date	2024-05-09 12:31:00					Measurement date	2024-05-09 12:38:00					Measurement date	2024-05-09 12:37:00					Measurement date	2024-05-09 12:39:00
Photometric mode	CD	HT				Photometric mode	CD	HT				Photometric mode	CD	HT			Photometric mode	CD	HT				Photometric mode	CD	HT				Photometric mode	CD	HT				Photometric mode	CD	HT				Photometric mode	CD	HT				Photometric mode	CD	HT
Measure range	260 - 200 nm					Measure range	260 - 200 nm					Measure range	260 - 200 nm				Measure range	260 - 200 nm					Measure range	260 - 200 nm					Measure range	260 - 200 nm					Measure range	260 - 200 nm					Measure range	260 - 200 nm					Measure range	260 - 200 nm
Data pitch	1 nm					Data pitch	1 nm					Data pitch	1 nm				Data pitch	1 nm					Data pitch	1 nm					Data pitch	1 nm					Data pitch	1 nm					Data pitch	1 nm					Data pitch	1 nm
Sensitivity	Standard					Sensitivity	Standard					Sensitivity	Standard				Sensitivity	Standard					Sensitivity	Standard					Sensitivity	Standard					Sensitivity	Standard					Sensitivity	Standard					Sensitivity	Standard
D.I.T.	1 sec					D.I.T.	1 sec					D.I.T.	1 sec				D.I.T.	1 sec					D.I.T.	1 sec					D.I.T.	1 sec					D.I.T.	1 sec					D.I.T.	1 sec					D.I.T.	1 sec
Bandwidth	1.00 nm					Bandwidth	1.00 nm					Bandwidth	1.00 nm				Bandwidth	1.00 nm					Bandwidth	1.00 nm					Bandwidth	1.00 nm					Bandwidth	1.00 nm					Bandwidth	1.00 nm					Bandwidth	1.00 nm
Start mode	Immediately					Start mode	Immediately					Start mode	Immediately				Start mode	Immediately					Start mode	Immediately					Start mode	Immediately					Start mode	Immediately					Start mode	Immediately					Start mode	Immediately
Scanning mode	Step					Scanning mode	Step					Scanning mode	Step				Scanning mode	Step					Scanning mode	Step					Scanning mode	Step					Scanning mode	Step					Scanning mode	Step					Scanning mode	Step
Baseline correction	None					Baseline correction	None					Baseline correction	None				Baseline correction	None					Baseline correction	None					Baseline correction	None					Baseline correction	None					Baseline correction	None					Baseline correction	None
Shutter control	Auto					Shutter control	Auto					Shutter control	Auto				Shutter control	Auto					Shutter control	Auto					Shutter control	Auto					Shutter control	Auto					Shutter control	Auto					Shutter control	Auto
CD detector	PMT					CD detector	PMT					CD detector	PMT				CD detector	PMT					CD detector	PMT					CD detector	PMT					CD detector	PMT					CD detector	PMT					CD detector	PMT
PMT voltage	Auto					PMT voltage	Auto					PMT voltage	Auto				PMT voltage	Auto					PMT voltage	Auto					PMT voltage	Auto					PMT voltage	Auto					PMT voltage	Auto					PMT voltage	Auto
No. of cycle	2024-03-03					No. of cycle	2024-01-03					No. of cycle	2024-02-03				No. of cycle	2024-02-03					No. of cycle	2024-03-03					No. of cycle	2024-01-03					No. of cycle	2024-02-03					No. of cycle	2024-01-03					No. of cycle	2024-03-03
Cycle interval	1 sec					Cycle interval	1 sec					Cycle interval	1 sec				Cycle interval	1 sec					Cycle interval	1 sec					Cycle interval	1 sec					Cycle interval	1 sec					Cycle interval	1 sec					Cycle interval	1 sec
Concentration	0.1 mol/L					Concentration	0.1 mol/L					Concentration	0.1 mol/L				Concentration	0.5 mol/L					Concentration	0.5 mol/L					Concentration	0.5 mol/L					Concentration	1 mol/L					Concentration	1 mol/L					Concentration	1 mol/L
CD output for blanks
TITLE	Gdn_HCl_01M_control_08_05_2024				TITLE	Gdn_HCl_01M_control_08_05_2024				TITLE	Gdn_HCl_01M_control_08_05_2024				TITLE	Gdn_HCl_05M_control_08_05_2024				TITLE	Gdn_HCl_05M_control_08_05_2024				TITLE	Gdn_HCl_05M_control_08_05_2024					TITLE	Gdn_HCl_1M_control_08_05_2024				TITLE	Gdn_HCl_1M_control_08_05_2024				TITLE	Gdn_HCl_1M_control_08_05_2024				TITLE	Gdn_HCl_1.5M_control_08_05_2024
DATA TYPE					DATA TYPE					DATA TYPE					DATA TYPE					DATA TYPE					DATA TYPE						DATA TYPE					DATA TYPE					DATA TYPE					DATA TYPE
ORIGIN	JASCO				ORIGIN	JASCO				ORIGIN	JASCO				ORIGIN	JASCO				ORIGIN	JASCO				ORIGIN	JASCO					ORIGIN	JASCO				ORIGIN	JASCO				ORIGIN	JASCO				ORIGIN	JASCO
OWNER					OWNER					OWNER					OWNER					OWNER					OWNER						OWNER					OWNER					OWNER					OWNER
DATE	24/05/08				DATE	24/05/08				DATE	24/05/08				DATE	24/05/08				DATE	24/05/08				DATE	24/05/08					DATE	24/05/08				DATE	24/05/08				DATE	24/05/08				DATE	24/05/08
TIME	15:39:16				TIME	15:40:34				TIME	15:41:52				TIME	15:46:41				TIME	15:47:59				TIME	15:49:17					TIME	16:25:40				TIME	16:24:22				TIME	16:26:58				TIME	16:34:04
SPECTROMETER/DATA SYSTEM					SPECTROMETER/DATA SYSTEM					SPECTROMETER/DATA SYSTEM					SPECTROMETER/DATA SYSTEM					SPECTROMETER/DATA SYSTEM					SPECTROMETER/DATA SYSTEM						SPECTROMETER/DATA SYSTEM					SPECTROMETER/DATA SYSTEM					SPECTROMETER/DATA SYSTEM					SPECTROMETER/DATA SYSTEM
LOCALE	1033				LOCALE	1033				LOCALE	1033				LOCALE	1033				LOCALE	1033				LOCALE	1033					LOCALE	1033				LOCALE	1033				LOCALE	1033				LOCALE	1033
RESOLUTION					RESOLUTION					RESOLUTION					RESOLUTION					RESOLUTION					RESOLUTION						RESOLUTION					RESOLUTION					RESOLUTION					RESOLUTION
DELTAX	-1				DELTAX	-1				DELTAX	-1				DELTAX	-1				DELTAX	-1				DELTAX	-1					DELTAX	-1				DELTAX	-1				DELTAX	-1				DELTAX	-1
XUNITS	NANOMETERS				XUNITS	NANOMETERS				XUNITS	NANOMETERS				XUNITS	NANOMETERS				XUNITS	NANOMETERS				XUNITS	NANOMETERS					XUNITS	NANOMETERS				XUNITS	NANOMETERS				XUNITS	NANOMETERS				XUNITS	NANOMETERS
YUNITS	CD [mdeg]				YUNITS	CD [mdeg]				YUNITS	CD [mdeg]				YUNITS	CD [mdeg]				YUNITS	CD [mdeg]				YUNITS	CD [mdeg]					YUNITS	CD [mdeg]				YUNITS	CD [mdeg]				YUNITS	CD [mdeg]				YUNITS	CD [mdeg]
Y2UNITS	HT [V]				Y2UNITS	HT [V]				Y2UNITS	HT [V]				Y2UNITS	HT [V]				Y2UNITS	HT [V]				Y2UNITS	HT [V]					Y2UNITS	HT [V]				Y2UNITS	HT [V]				Y2UNITS	HT [V]				Y2UNITS	HT [V]
FIRSTX	260				FIRSTX	260				FIRSTX	260				FIRSTX	260				FIRSTX	260				FIRSTX	260					FIRSTX	260				FIRSTX	260				FIRSTX	260				FIRSTX	260
LASTX	200				LASTX	200				LASTX	200				LASTX	200				LASTX	200				LASTX	200					LASTX	200				LASTX	200				LASTX	200				LASTX	200
NPOINTS	61				NPOINTS	61				NPOINTS	61				NPOINTS	61				NPOINTS	61				NPOINTS	61					NPOINTS	61				NPOINTS	61				NPOINTS	61				NPOINTS	61
FIRSTY	-0.09531				FIRSTY	0.1261				FIRSTY	0.20533				FIRSTY	-0.30814				FIRSTY	0.2101				FIRSTY	-0.06827					FIRSTY	-0.05044				FIRSTY	0.1874				FIRSTY	0.23098				FIRSTY	-0.03995
MAXY	18.6607				MAXY	10.9052				MAXY	1.55231				MAXY	51.9537				MAXY	50.9937				MAXY	54.6196					MAXY	89.0953				MAXY	29.7593				MAXY	32.4554				MAXY	19.6936
MINY	-2.01964				MINY	-0.76596				MINY	-2.91687				MINY	-67.3872				MINY	-77.9711				MINY	-13.892					MINY	-75.3874				MINY	-21.7258				MINY	-29.3205				MINY	-48.5913
XYDATA					XYDATA					XYDATA					XYDATA					XYDATA					XYDATA						XYDATA					XYDATA					XYDATA					XYDATA
260	-0.0953125	247.852			260	0.126105	247.949			260	0.205328	247.91			260	-0.308136	247.63			260	0.210101	247.691			260	-0.0682678	247.664				260	-0.0504395	247.587			260	0.187402	247.503			260	0.230978	247.542			260	-0.0399475	247.548
259	0.0178833	248.604			259	-0.291626	248.662			259	-0.135919	248.64			259	-0.284097	248.354			259	-0.267722	248.436			259	-0.113889	248.447				259	0.197501	248.384			259	0.0867706	248.258			259	0.00761108	248.295			259	-0.0479095	248.302
258	-0.0967377	249.374			258	-0.15759	249.422			258	-0.0838104	249.429			258	-0.262506	249.076			258	0.0050415	249.188			258	0.044986	249.226				258	-0.0436493	249.097			258	-0.0183624	248.981			258	-0.310617	249.045			258	-0.202258	249.038
257	-0.117822	250.049			257	-0.262009	250.102			257	-0.00624084	250.073			257	-0.0815491	249.756			257	-0.281012	249.856			257	0.057074	249.911				257	0.0356171	249.765			257	0.0351318	249.637			257	-0.206564	249.736			257	0.0120667	249.718
256	-0.0899567	250.687			256	-0.15972	250.769			256	-0.269086	250.753			256	0.107104	250.462			256	-0.179437	250.487			256	-0.0392975	250.557				256	0.0961792	250.455			256	0.107309	250.367			256	0.112314	250.398			256	-0.11308	250.331
255	0.0817444	251.345			255	-0.0629639	251.373			255	0.0589325	251.47			255	0.0132019	251.1			255	-0.298166	251.21			255	0.135504	251.183				255	0.0109467	251.138			255	-0.179553	250.977			255	-0.11127	251.095			255	-0.212943	251.034
254	0.247348	252.083			254	-0.378409	252.102			254	-0.0347992	252.193			254	-0.0386841	251.838			254	-0.584418	251.892			254	-0.149454	251.898				254	0.00499268	251.82			254	0.162274	251.674			254	-0.0981628	251.742			254	0.0441345	251.738
253	-0.122443	252.706			253	-0.138898	252.719			253	0.16871	252.789			253	0.259085	252.482			253	-0.422534	252.562			253	-0.357623	252.551				253	0.0233246	252.433			253	-0.167157	252.334			253	-0.0450653	252.444			253	-0.271466	252.385
252	-0.0709778	253.371			252	-0.0482208	253.361			252	-0.0371277	253.453			252	-0.199893	253.139			252	0.0212128	253.255			252	-0.179581	253.209				252	0.198856	253.138			252	-0.0344177	253.022			252	0.143671	253.121			252	0.073288	253.064
251	-0.213818	254.065			251	-0.127628	254.023			251	-0.0673798	254.098			251	-0.00194397	253.761			251	0.108511	253.883			251	-0.00657959	253.822				251	-0.106616	253.731			251	-0.044928	253.622			251	-0.569366	253.679			251	-0.243549	253.638
250	-0.260815	254.679			250	-0.0315857	254.71			250	-0.404068	254.708			250	-0.238547	254.407			250	-0.370956	254.488			250	-0.0956573	254.501				250	-0.127612	254.384			250	0.385965	254.283			250	-0.574136	254.345			250	-0.293182	254.295
249	0.0462341	255.336			249	0.0696503	255.361			249	0.0630646	255.406			249	-0.469107	254.964			249	-0.17648	255.164			249	0.220673	255.158				249	-0.246152	255.008			249	-0.175681	254.915			249	-0.179224	255.039			249	-0.211697	254.951
248	-0.0829224	255.955			248	0.0563324	255.964			248	-0.225635	255.991			248	-0.185248	255.639			248	0.131149	255.827			248	-0.306085	255.774				248	0.190097	255.595			248	-0.148151	255.51			248	-0.302347	255.609			248	-0.0172882	255.598
247	0.0519348	256.652			247	0.0634979	256.6			247	-0.248126	256.635			247	-0.0604553	256.251			247	0.0384369	256.395			247	-0.0741486	256.421				247	-0.0667236	256.266			247	-0.515009	256.14			247	-0.223215	256.289			247	-0.331107	256.221
246	-0.0928284	257.441			246	-0.0851593	257.368			246	-0.399863	257.482			246	-0.293982	257.119			246	0.107495	257.189			246	-0.0527008	257.227				246	-0.0274384	257.083			246	-0.281613	256.957			246	0.116528	257.093			246	-0.0839386	257.032
245	-0.0619507	258.101			245	0.212308	258.111			245	-0.285541	258.166			245	0.139853	257.805			245	0.193478	257.871			245	0.17341	257.919				245	-0.0142761	257.711			245	0.0370239	257.648			245	-0.0716858	257.774			245	-0.408328	257.703
244	-0.139642	258.866			244	0.0396484	258.854			244	0.048999	258.853			244	-0.221832	258.535			244	-0.102911	258.591			244	-0.346976	258.594				244	0.029248	258.479			244	-0.425751	258.335			244	-0.109866	258.467			244	-0.0422455	258.455
243	-0.140692	259.625			243	-0.0568787	259.617			243	-0.05224	259.669			243	-0.242468	259.266			243	0.0189178	259.348			243	-0.0879181	259.355				243	-0.368015	259.231			243	0.21156	259.15			243	-0.180634	259.264			243	-0.157599	259.229
242	-0.150763	260.375			242	-0.00978394	260.447			242	0.182339	260.46			242	0.0140686	260.068			242	-0.170877	260.162			242	0.11416	260.214				242	0.23931	260.082			242	0.196631	259.932			242	0.0793945	260.028			242	-0.444843	260.062
241	-0.492673	261.211			241	0.150146	261.263			241	0.0826599	261.257			241	0.0712006	260.919			241	-0.219965	260.982			241	-0.187137	261.038				241	-0.246304	260.869			241	-0.161841	260.744			241	-0.442368	260.885			241	-0.285049	260.875
240	-0.553134	262.181			240	-0.191116	262.176			240	-0.32851	262.201			240	0.200418	261.783			240	-0.333398	261.897			240	-0.0193176	261.959				240	-0.182819	261.814			240	0.0385132	261.664			240	0.201801	261.841			240	-0.226282	261.798
239	-0.285852	263.17			239	-0.014621	263.242			239	-0.0225464	263.188			239	-0.700055	262.805			239	-0.0987671	262.945			239	-0.0428802	262.949				239	-0.0212677	262.822			239	0.133466	262.612			239	-0.0896728	262.765			239	-0.420407	262.78
238	-0.273688	264.259			238	0.394751	264.267			238	-0.137003	264.235			238	-0.289178	263.866			238	-0.177994	263.991			238	-0.195972	263.976				238	-0.224716	263.831			238	-0.279449	263.714			238	-0.0372009	263.831			238	-0.0638092	263.841
237	-0.481613	265.398			237	0.20564	265.349			237	0.0073822	265.398			237	-0.188467	264.933			237	-0.404745	265.043			237	-0.0537781	265.088				237	-0.486142	264.947			237	0.249573	264.85			237	-0.0815186	264.954			237	-0.0622803	264.957
236	0.0569427	266.468			236	-0.0745422	266.433			236	-0.00506287	266.492			236	-0.431747	266.079			236	-0.065625	266.172			236	0.0423614	266.203				236	0.137375	266.083			236	-0.192093	265.945			236	-0.250854	266.049			236	-0.340604	266.079
235	0.1673	267.543			235	-0.351688	267.542			235	-0.0971466	267.629			235	0.0718536	267.142			235	0.0702576	267.264			235	-0.200299	267.285				235	-0.366046	267.136			235	-0.334656	266.995			235	-0.0692444	267.12			235	-0.855054	267.106
234	0.0590729	268.735			234	0.0469971	268.694			234	0.253134	268.79			234	0.0343811	268.284			234	0.0558685	268.436			234	-0.0931396	268.442				234	-0.4186	268.3			234	0.0454468	268.162			234	0.101215	268.35			234	-0.741681	268.319
233	-0.173196	269.933			233	-0.0197601	269.95			233	-0.157944	269.96			233	-0.0438293	269.495			233	-0.0923859	269.598			233	-0.102905	269.664				233	0.0486176	269.494			233	-0.902222	269.331			233	0.109427	269.515			233	-0.168884	269.512
232	-0.51156	271.012			232	-0.272162	271.107			232	-0.153256	271.132			232	-0.0992187	270.679			232	0.223853	270.782			232	-0.194543	270.807				232	-0.502878	270.628			232	0.212332	270.556			232	-0.26738	270.634			232	-0.12619	270.633
231	-0.301398	272.25			231	-0.0708984	272.324			231	-0.132687	272.327			231	0.0252686	271.927			231	0.626678	271.959			231	-0.182785	272.071				231	0.263281	271.875			231	-0.0472809	271.764			231	0.0859222	271.876			231	-0.568451	271.893
230	-0.563751	273.286			230	0.461813	273.342			230	-0.23692	273.403			230	0.0304535	272.907			230	-0.177139	272.982			230	-0.207745	273.029				230	0.178531	272.908			230	0.0500458	272.759			230	0.217365	272.883			230	-0.179752	272.926
229	0.0131348	274.528			229	-0.103207	274.587			229	0.697559	274.633			229	-0.511902	274.153			229	0.23786	274.248			229	-0.193521	274.267				229	-0.037265	274.132			229	-0.0854889	274.045			229	-0.0297729	274.142			229	-0.0487579	274.236
228	0.150916	276.027			228	-0.0784149	276.08			228	-0.402899	276.102			228	0.191245	275.618			228	-0.186594	275.745			228	-0.239407	275.734				228	0.187549	275.64			228	-0.106015	275.522			228	-0.0271942	275.625			228	0.0931305	275.708
227	0.158728	277.314			227	-0.151117	277.402			227	0.022934	277.369			227	-0.349167	276.912			227	-0.324893	276.994			227	-0.346503	277.042				227	0.087439	276.957			227	0.117337	276.844			227	-0.177844	276.929			227	0.085672	276.961
226	0.0864319	278.55			226	-0.765961	278.595			226	0.139307	278.587			226	0.417441	278.22			226	0.11329	278.3			226	-0.379025	278.294				226	0.0108551	278.199			226	-0.278201	278.08			226	-0.220206	278.236			226	-0.110297	278.244
225	-0.0930237	279.87			225	0.188181	279.884			225	0.176443	279.895			225	0.449301	279.533			225	0.350876	279.608			225	-0.222171	279.617				225	0.288049	279.511			225	-0.171649	279.441			225	0.0239838	279.577			225	-0.450052	279.622
224	0.135141	281.152			224	-0.103894	281.147			224	0.728784	281.218			224	0.080542	280.797			224	-0.00986328	280.86			224	0.184698	280.87				224	-0.430313	280.774			224	-0.433777	280.733			224	-0.112289	280.811			224	-0.000790405	280.917
223	0.0846741	282.389			223	-0.0942963	282.408			223	0.0807556	282.472			223	0.328015	282.049			223	0.434024	282.094			223	0.235559	282.089				223	-0.125748	282.1			223	0.145209	282.012			223	-0.0461395	282.103			223	-0.358389	282.252
222	0.339282	283.781			222	-0.239883	283.772			222	-0.373499	283.75			222	0.462518	283.397			222	0.466364	283.504			222	-0.558893	283.531				222	-0.109973	283.504			222	0.323709	283.423			222	-0.662088	283.501			222	-0.0936859	283.708
221	-0.373413	285.136			221	0.0740845	285.09			221	0.441418	285.155			221	0.127774	284.825			221	-0.291882	284.817			221	0.0861023	284.874				221	0.134036	284.947			221	-0.359207	284.883			221	-0.107455	284.985			221	-0.0164429	285.252
220	-0.356323	286.437			220	-0.211017	286.442			220	0.408249	286.539			220	-0.170844	286.215			220	-0.0485626	286.256			220	-0.565927	286.314				220	-0.045578	286.481			220	0.154514	286.44			220	0.0724945	286.576			220	0.0622589	286.853
219	0.314777	287.759			219	-0.35351	287.804			219	0.272134	287.854			219	-0.016217	287.647			219	0.212189	287.73			219	0.282275	287.743				219	0.342801	288.128			219	0.150174	288.023			219	-0.105856	288.203			219	0.515454	288.684
218	-0.35892	289.147			218	-0.35845	289.212			218	-0.0955322	289.213			218	-0.271329	289.19			218	-0.11355	289.269			218	-0.31095	289.308				218	0.440872	289.821			218	0.0572601	289.806			218	-0.55332	289.899			218	0.319275	290.664
217	0.176263	290.514			217	0.0248352	290.481			217	0.230905	290.557			217	-0.0577271	290.815			217	-0.339175	290.836			217	0.39736	290.886				217	-0.03461	291.809			217	0.375113	291.726			217	-0.0179169	291.806			217	-0.162503	293.012
216	0.132553	291.904			216	0.351514	291.883			216	0.679202	291.893			216	-0.218625	292.606			216	0.204385	292.631			216	0.264523	292.659				216	0.259537	294.118			216	0.336957	293.967			216	0.232416	294.133			216	0.803461	295.965
215	0.691522	293.31			215	-0.755487	293.297			215	0.655923	293.27			215	0.357108	294.574			215	0.0935852	294.614			215	0.339212	294.659				215	-0.0156921	296.833			215	0.29223	296.828			215	0.028476	296.886			215	0.00334778	299.687
214	0.00362244	294.75			214	-0.28063	294.714			214	-0.534604	294.762			214	0.177838	296.928			214	-0.399634	297.003			214	-0.347122	296.97				214	0.252057	300.453			214	0.487866	300.384			214	0.30752	300.444			214	0.0291046	304.784
213	-0.500177	296.421			213	-0.00516663	296.373			213	0.253555	296.351			213	-0.31423	299.907			213	-0.0563843	299.964			213	0.378894	300.024				213	0.00577698	305.331			213	-0.227747	305.274			213	-0.468716	305.358			213	0.716678	312.094
212	-0.475009	298.261			212	0.289536	298.33			212	0.316833	298.248			212	0.242642	304.006			212	-0.291077	304.032			212	0.229095	304.056				212	-0.0570526	312.436			212	0.575867	312.399			212	-0.486615	312.473			212	0.465616	322.933
211	0.329269	300.555			211	0.0460052	300.585			211	-0.443558	300.474			211	-0.116977	309.796			211	-0.334332	309.811			211	-0.163873	309.847				211	0.640854	323.183			211	-0.092691	323.109			211	-0.0517273	323.187			211	-1.15629	339.831
210	0.472366	303.349			210	0.198001	303.347			210	0.439148	303.297			210	-0.231378	318.06			210	0.223657	318.065			210	0.177927	318.114				210	0.0151337	339.524			210	0.213889	339.499			210	0.17562	339.558			210	1.23129	366.767
209	0.0878113	306.871			209	0.0737976	306.938			209	0.0130432	306.991			209	-0.34473	330.533			209	0.0453552	330.59			209	0.103668	330.555				209	-0.371393	365.141			209	-0.324722	365.138			209	-0.819226	365.202			209	-2.23571	410.402
208	1.01784	311.842			208	-0.0274811	311.806			208	0.00849609	311.912			208	-0.505441	349.544			208	0.459494	349.63			208	1.30155	349.62				208	-0.911594	406.709			208	0.140533	406.64			208	1.34398	406.766			208	-5.50901	483.266
207	-0.0942627	318.492			207	-0.289066	318.574			207	0.158453	318.54			207	0.277023	379.322			207	0.844385	379.428			207	0.390375	379.4				207	1.43346	474.884			207	2.03499	474.796			207	-0.89295	475.004			207	0.62179	607.619
206	1.56193	328.197			206	-0.481583	328.26			206	0.611234	328.191			206	0.768283	427.093			206	0.0313568	427.111			206	-0.630258	427.175				206	-0.106442	590.485			206	-3.88268	590.137			206	-10.4647	590.503			206	-48.5913	782.973
205	1.11583	342.136			205	0.335629	342.195			205	-0.246869	342.181			205	3.1248	504.581			205	-1.46727	504.659			205	2.75319	504.643				205	-7.31621	773.163			205	29.7593	764.741			205	32.4554	773.925			205	19.6936	769.326
204	-0.611716	363.144			204	1.21126	363.136			204	1.55231	363.25			204	-4.32394	635.321			204	2.32907	635.986			204	-2.19722	635.475				204	5.92364	875.45			204	23.8469	805.587			204	-29.3205	875.838			204	4.27404	765.284
203	0.716312	395.722			203	0.0170624	395.724			203	-0.563007	395.875			203	-67.3872	811.208			203	50.9937	824.24			203	-13.892	823.322				203	9.43045	863.12			203	-21.7258	797.004			203	-5.22132	864.952			203	-9.19535	625.713
202	-0.40361	448.314			202	0.0517029	448.494			202	-2.18165	448.499			202	-32.1473	789.384			202	-10.7966	869.737			202	-11.0708	875.4				202	89.0953	841.219			202	-10.0159	777.604			202	0.388977	846.19			202	-21.1234	657.018
201	-2.01964	536.186			201	0.696576	536.727			201	-2.91687	536.868			201	16.3331	780.346			201	12.5531	853.23			201	54.6196	793.154				201	-75.3874	818.385			201	3.88928	726.344			201	-1.90242	822.356			201	-15.4321	690.873
200	18.6607	682.729			200	10.9052	685.348			200	-0.817624	685.542			200	51.9537	761.143			200	-77.9711	830.974			200	26.2689	772.315				200	3.91337	798.41			200	9.5449	554.068			200	4.28061	800.459			200	15.2531	687.842
##### Extended Information					##### Extended Information					##### Extended Information					##### Extended Information					##### Extended Information					##### Extended Information						##### Extended Information					##### Extended Information					##### Extended Information					##### Extended Information
[Comments]					[Comments]					[Comments]					[Comments]					[Comments]					[Comments]						[Comments]					[Comments]					[Comments]					[Comments]
Sample name	Gdn_HCl_01M_control_08_05_2024				Sample name	Gdn_HCl_01M_control_08_05_2024				Sample name	Gdn_HCl_01M_control_08_05_2024				Sample name	Gdn_HCl_05M_control_08_05_2024				Sample name	Gdn_HCl_05M_control_08_05_2024				Sample name	Gdn_HCl_05M_control_08_05_2024					Sample name	Gdn_HCl_1M_control_08_05_2024				Sample name	Gdn_HCl_1M_control_08_05_2024				Sample name	Gdn_HCl_1M_control_08_05_2024				Sample name	Gdn_HCl_1.5M_control_08_05_2024
Comment	0.1M Guanidine-HCl dissolved in 50 mM KPP buffer	recorded at 25C			Comment	0.1M Guanidine-HCl dissolved in 50 mM KPP buffer	recorded at 25C			Comment	0.1M Guanidine-HCl dissolved in 50 mM KPP buffer	recorded at 25C			Comment	0.5M Guanidine-HCl dissolved in 50 mM KPP buffer	recorded at 25C			Comment	0.5M Guanidine-HCl dissolved in 50 mM KPP buffer	recorded at 25C			Comment	0.5M Guanidine-HCl dissolved in 50 mM KPP buffer	recorded at 25C				Comment	1M Guanidine-HCl dissolved in 50 mM KPP buffer	recorded at 25C			Comment	1M Guanidine-HCl dissolved in 50 mM KPP buffer	recorded at 25C			Comment	1M Guanidine-HCl dissolved in 50 mM KPP buffer	recorded at 25C			Comment	1.5M Guanidine-HCl dissolved in 50 mM KPP buffer	recorded at 25C
User					User					User					User					User					User						User					User					User					User
Division					Division					Division					Division					Division					Division						Division					Division					Division					Division
Company	IBB PAN Warszawa				Company	IBB PAN Warszawa				Company	IBB PAN Warszawa				Company	IBB PAN Warszawa				Company	IBB PAN Warszawa				Company	IBB PAN Warszawa					Company	IBB PAN Warszawa				Company	IBB PAN Warszawa				Company	IBB PAN Warszawa				Company	IBB PAN Warszawa
[Detailed Information]					[Detailed Information]					[Detailed Information]					[Detailed Information]					[Detailed Information]					[Detailed Information]						[Detailed Information]					[Detailed Information]					[Detailed Information]					[Detailed Information]
Creation date	2024-05-08 14:39:00				Creation date	2024-05-08 14:40:00				Creation date	2024-05-08 14:41:00				Creation date	2024-05-08 14:46:00				Creation date	2024-05-08 14:47:00				Creation date	2024-05-08 14:49:00					Creation date	2024-05-08 15:25:00				Creation date	2024-05-08 15:24:00				Creation date	2024-05-08 15:26:00				Creation date	2024-05-08 15:34:00
Data array type	Linear data array * 2				Data array type	Linear data array * 2				Data array type	Linear data array * 2				Data array type	Linear data array * 2				Data array type	Linear data array * 2				Data array type	Linear data array * 2					Data array type	Linear data array * 2				Data array type	Linear data array * 2				Data array type	Linear data array * 2				Data array type	Linear data array * 2
Horizontal axis	Wavelength [nm]				Horizontal axis	Wavelength [nm]				Horizontal axis	Wavelength [nm]				Horizontal axis	Wavelength [nm]				Horizontal axis	Wavelength [nm]				Horizontal axis	Wavelength [nm]					Horizontal axis	Wavelength [nm]				Horizontal axis	Wavelength [nm]				Horizontal axis	Wavelength [nm]				Horizontal axis	Wavelength [nm]
Vertical axis(1)	CD [mdeg]				Vertical axis(1)	CD [mdeg]				Vertical axis(1)	CD [mdeg]				Vertical axis(1)	CD [mdeg]				Vertical axis(1)	CD [mdeg]				Vertical axis(1)	CD [mdeg]					Vertical axis(1)	CD [mdeg]				Vertical axis(1)	CD [mdeg]				Vertical axis(1)	CD [mdeg]				Vertical axis(1)	CD [mdeg]
Vertical axis(2)	HT [V]				Vertical axis(2)	HT [V]				Vertical axis(2)	HT [V]				Vertical axis(2)	HT [V]				Vertical axis(2)	HT [V]				Vertical axis(2)	HT [V]					Vertical axis(2)	HT [V]				Vertical axis(2)	HT [V]				Vertical axis(2)	HT [V]				Vertical axis(2)	HT [V]
Start	260 nm				Start	260 nm				Start	260 nm				Start	260 nm				Start	260 nm				Start	260 nm					Start	260 nm				Start	260 nm				Start	260 nm				Start	260 nm
End	200 nm				End	200 nm				End	200 nm				End	200 nm				End	200 nm				End	200 nm					End	200 nm				End	200 nm				End	200 nm				End	200 nm
Data interval	1 nm				Data interval	1 nm				Data interval	1 nm				Data interval	1 nm				Data interval	1 nm				Data interval	1 nm					Data interval	1 nm				Data interval	1 nm				Data interval	1 nm				Data interval	1 nm
Data points	61				Data points	61				Data points	61				Data points	61				Data points	61				Data points	61					Data points	61				Data points	61				Data points	61				Data points	61
[Measurement Information]					[Measurement Information]					[Measurement Information]					[Measurement Information]					[Measurement Information]					[Measurement Information]						[Measurement Information]					[Measurement Information]					[Measurement Information]					[Measurement Information]
Instrument name	Jasco J-815				Instrument name	Jasco J-815				Instrument name	Jasco J-815				Instrument name	Jasco J-815				Instrument name	Jasco J-815				Instrument name	Jasco J-815					Instrument name	Jasco J-815				Instrument name	Jasco J-815				Instrument name	Jasco J-815				Instrument name	Jasco J-815
Model name	J-815				Model name	J-815				Model name	J-815				Model name	J-815				Model name	J-815				Model name	J-815					Model name	J-815				Model name	J-815				Model name	J-815				Model name	J-815
Serial No.	B049061168				Serial No.	B049061168				Serial No.	B049061168				Serial No.	B049061168				Serial No.	B049061168				Serial No.	B049061168					Serial No.	B049061168				Serial No.	B049061168				Serial No.	B049061168				Serial No.	B049061168
Accessory	PTC-423S				Accessory	PTC-423S				Accessory	PTC-423S				Accessory	PTC-423S				Accessory	PTC-423S				Accessory	PTC-423S					Accessory	PTC-423S				Accessory	PTC-423S				Accessory	PTC-423S				Accessory	PTC-423S
Accessory S/N	A020161181				Accessory S/N	A020161181				Accessory S/N	A020161181				Accessory S/N	A020161181				Accessory S/N	A020161181				Accessory S/N	A020161181					Accessory S/N	A020161181				Accessory S/N	A020161181				Accessory S/N	A020161181				Accessory S/N	A020161181
Temperature	25.01 C				Temperature	25.00 C				Temperature	25.00 C				Temperature	24.99 C				Temperature	25.00 C				Temperature	25.01 C					Temperature	25.00 C				Temperature	25.00 C				Temperature	25.01 C				Temperature	25.02 C
Control sensor	Holder				Control sensor	Holder				Control sensor	Holder				Control sensor	Holder				Control sensor	Holder				Control sensor	Holder					Control sensor	Holder				Control sensor	Holder				Control sensor	Holder				Control sensor	Holder
Monitor sensor	Holder				Monitor sensor	Holder				Monitor sensor	Holder				Monitor sensor	Holder				Monitor sensor	Holder				Monitor sensor	Holder					Monitor sensor	Holder				Monitor sensor	Holder				Monitor sensor	Holder				Monitor sensor	Holder
Start Mode	Start immediately				Start Mode	Start immediately				Start Mode	Start immediately				Start Mode	Start immediately				Start Mode	Start immediately				Start Mode	Start immediately					Start Mode	Start immediately				Start Mode	Start immediately				Start Mode	Start immediately				Start Mode	Start immediately
Cell length	10 mm				Cell length	10 mm				Cell length	10 mm				Cell length	10 mm				Cell length	10 mm				Cell length	10 mm					Cell length	10 mm				Cell length	10 mm				Cell length	10 mm				Cell length	10 mm
Measurement date	2024-05-08 14:39:00				Measurement date	2024-05-08 14:40:00				Measurement date	2024-05-08 14:41:00				Measurement date	2024-05-08 14:46:00				Measurement date	2024-05-08 14:47:00				Measurement date	2024-05-08 14:49:00					Measurement date	2024-05-08 15:25:00				Measurement date	2024-05-08 15:24:00				Measurement date	2024-05-08 15:26:00				Measurement date	2024-05-08 15:34:00
Photometric mode	CD	HT			Photometric mode	CD	HT			Photometric mode	CD	HT			Photometric mode	CD	HT			Photometric mode	CD	HT			Photometric mode	CD	HT				Photometric mode	CD	HT			Photometric mode	CD	HT			Photometric mode	CD	HT			Photometric mode	CD	HT
Measure range	260 - 200 nm				Measure range	260 - 200 nm				Measure range	260 - 200 nm				Measure range	260 - 200 nm				Measure range	260 - 200 nm				Measure range	260 - 200 nm					Measure range	260 - 200 nm				Measure range	260 - 200 nm				Measure range	260 - 200 nm				Measure range	260 - 200 nm
Data pitch	1 nm				Data pitch	1 nm				Data pitch	1 nm				Data pitch	1 nm				Data pitch	1 nm				Data pitch	1 nm					Data pitch	1 nm				Data pitch	1 nm				Data pitch	1 nm				Data pitch	1 nm
Sensitivity	Standard				Sensitivity	Standard				Sensitivity	Standard				Sensitivity	Standard				Sensitivity	Standard				Sensitivity	Standard					Sensitivity	Standard				Sensitivity	Standard				Sensitivity	Standard				Sensitivity	Standard
D.I.T.	1 sec				D.I.T.	1 sec				D.I.T.	1 sec				D.I.T.	1 sec				D.I.T.	1 sec				D.I.T.	1 sec					D.I.T.	1 sec				D.I.T.	1 sec				D.I.T.	1 sec				D.I.T.	1 sec
Bandwidth	1.00 nm				Bandwidth	1.00 nm				Bandwidth	1.00 nm				Bandwidth	1.00 nm				Bandwidth	1.00 nm				Bandwidth	1.00 nm					Bandwidth	1.00 nm				Bandwidth	1.00 nm				Bandwidth	1.00 nm				Bandwidth	1.00 nm
Start mode	Immediately				Start mode	Immediately				Start mode	Immediately				Start mode	Immediately				Start mode	Immediately				Start mode	Immediately					Start mode	Immediately				Start mode	Immediately				Start mode	Immediately				Start mode	Immediately
Scanning mode	Step				Scanning mode	Step				Scanning mode	Step				Scanning mode	Step				Scanning mode	Step				Scanning mode	Step					Scanning mode	Step				Scanning mode	Step				Scanning mode	Step				Scanning mode	Step
Baseline correction	None				Baseline correction	None				Baseline correction	None				Baseline correction	None				Baseline correction	None				Baseline correction	None					Baseline correction	None				Baseline correction	None				Baseline correction	None				Baseline correction	None
Shutter control	Auto				Shutter control	Auto				Shutter control	Auto				Shutter control	Auto				Shutter control	Auto				Shutter control	Auto					Shutter control	Auto				Shutter control	Auto				Shutter control	Auto				Shutter control	Auto
CD detector	PMT				CD detector	PMT				CD detector	PMT				CD detector	PMT				CD detector	PMT				CD detector	PMT					CD detector	PMT				CD detector	PMT				CD detector	PMT				CD detector	PMT
PMT voltage	Auto				PMT voltage	Auto				PMT voltage	Auto				PMT voltage	Auto				PMT voltage	Auto				PMT voltage	Auto					PMT voltage	Auto				PMT voltage	Auto				PMT voltage	Auto				PMT voltage	Auto
No. of cycle	2024-01-03				No. of cycle	2024-02-03				No. of cycle	2024-03-03				No. of cycle	2024-01-03				No. of cycle	2024-02-03				No. of cycle	2024-03-03					No. of cycle	2024-02-03				No. of cycle	2024-01-03				No. of cycle	2024-03-03				No. of cycle	2024-01-03
Cycle interval	1 sec				Cycle interval	1 sec				Cycle interval	1 sec				Cycle interval	1 sec				Cycle interval	1 sec				Cycle interval	1 sec					Cycle interval	1 sec				Cycle interval	1 sec				Cycle interval	1 sec				Cycle interval	1 sec
Concentration	0.1 mol/L				Concentration	0.1 mol/L				Concentration	0.1 mol/L				Concentration	0.5 mol/L				Concentration	0.5 mol/L						Concentration	1 mol/L				Concentration	1 mol/L				Concentration	1 mol/L								Concentration	1.5 mol/L
TITLE	KPP_buffer_09_05_2024			TITLE	KPP_buffer_09_05_2024			TITLE	KPP_buffer_09_05_2024
DATA TYPE				DATA TYPE				DATA TYPE
ORIGIN	JASCO			ORIGIN	JASCO			ORIGIN	JASCO
OWNER				OWNER				OWNER
DATE	24/05/09			DATE	24/05/09			DATE	24/05/09
TIME	13:18:33			TIME	13:19:51			TIME	13:17:15
SPECTROMETER/DATA SYSTEM				SPECTROMETER/DATA SYSTEM				SPECTROMETER/DATA SYSTEM
LOCALE	1033			LOCALE	1033			LOCALE	1033
RESOLUTION				RESOLUTION				RESOLUTION
DELTAX	-1			DELTAX	-1			DELTAX	-1
XUNITS	NANOMETERS			XUNITS	NANOMETERS			XUNITS	NANOMETERS
YUNITS	CD [mdeg]			YUNITS	CD [mdeg]			YUNITS	CD [mdeg]
Y2UNITS	HT [V]			Y2UNITS	HT [V]			Y2UNITS	HT [V]
FIRSTX	260			FIRSTX	260			FIRSTX	260
LASTX	200			LASTX	200			LASTX	200
NPOINTS	61			NPOINTS	61			NPOINTS	61
FIRSTY	0.01154			FIRSTY	-0.44959			FIRSTY	-0.20232
MAXY	1.23058			MAXY	1.01786			MAXY	0.90526
MINY	-0.45515			MINY	-0.59154			MINY	-0.41089
XYDATA				XYDATA				XYDATA
260	0.0115356	248.103		260	-0.449591	248.118		260	-0.202319	248.025
259	-0.142279	248.843		259	-0.122473	248.857		259	-0.0534973	248.712
258	-0.268564	249.649		258	-0.180554	249.611		258	-0.19761	249.44
257	-0.216568	250.268		257	0.131808	250.292		257	-0.22471	250.105
256	-0.0832214	250.974		256	0.095871	251.012		256	-0.208734	250.825
255	-0.455148	251.609		255	-0.0396332	251.694		255	-0.218066	251.503
254	-0.226328	252.33		254	-0.381781	252.398		254	-0.225763	252.231
253	0.0224701	252.977		253	-0.513248	253.006		253	-0.410889	252.858
252	-0.305725	253.634		252	-0.42088	253.684		252	-0.210587	253.541
251	0.174152	254.306		251	-0.133942	254.365		251	-0.217307	254.258
250	0.0330139	254.928		250	-0.176935	254.998		250	-0.325931	254.873
249	-0.284067	255.6		249	0.204562	255.641		249	-0.21572	255.524
248	-0.204697	256.151		248	-0.0446259	256.216		248	0.193588	256.154
247	-0.0649048	256.827		247	0.194318	256.828		247	-0.256796	256.787
246	-0.0558472	257.699		246	0.210617	257.691		246	-0.23927	257.637
245	0.0409821	258.345		245	0.28053	258.389		245	-0.0637787	258.283
244	-0.332114	259.045		244	0.169601	259.057		244	-0.267792	258.956
243	-0.396857	259.848		243	-0.190179	259.9		243	0.0425262	259.789
242	-0.121277	260.675		242	0.053299	260.737		242	0.00502625	260.613
241	0.0266174	261.495		241	-0.392545	261.515		241	-0.122174	261.356
240	-0.327142	262.384		240	-0.0203522	262.419		240	0.232736	262.31
239	-0.307626	263.453		239	-0.316699	263.428		239	-0.00867615	263.348
238	0.115317	264.509		238	-0.114899	264.487		238	-0.288828	264.408
237	-0.390457	265.592		237	0.262057	265.612		237	-0.0695251	265.559
236	-0.438538	266.702		236	-0.264313	266.744		236	-0.0399506	266.665
235	-0.093222	267.791		235	0.146661	267.827		235	-0.15206	267.751
234	-0.259467	268.964		234	0.261862	269.029		234	0.280679	268.951
233	-0.0430756	270.236		233	-0.52738	270.253		233	0.418362	270.157
232	0.149298	271.421		232	-0.416669	271.405		232	0.271982	271.306
231	-0.0804077	272.64		231	0.230881	272.639		231	0.154889	272.572
230	0.119183	273.69		230	-0.024588	273.637		230	-0.355286	273.596
229	-0.27381	274.945		229	0.218442	274.943		229	0.312518	274.873
228	0.338943	276.398		228	-0.0354553	276.425		228	0.197321	276.318
227	-0.342978	277.707		227	0.568143	277.756		227	-0.404919	277.605
226	-0.0159271	278.972		226	0.149185	278.989		226	0.0442963	278.881
225	0.00687256	280.289		225	0.258707	280.317		225	0.0388397	280.229
224	0.0965149	281.463		224	0.0717163	281.562		224	0.0299164	281.548
223	0.340506	282.785		223	-0.348544	282.802		223	-0.198462	282.813
222	-0.248218	284.136		222	0.122952	284.164		222	-0.0959137	284.112
221	0.01203	285.471		221	-0.591541	285.501		221	-0.176083	285.425
220	0.358469	286.812		220	0.0293793	286.831		220	-0.179446	286.772
219	-0.103284	288.174		219	0.387552	288.22		219	0.0485596	288.126
218	0.686569	289.523		218	0.114935	289.536		218	0.0994171	289.43
217	0.0162567	290.765		217	0.315234	290.796		217	0.334714	290.727
216	-0.108926	292.058		216	0.266589	292.135		216	0.460239	292.001
215	0.19855	293.377		215	0.0453918	293.327		215	0.732751	293.266
214	0.772278	294.555		214	-0.270398	294.563		214	0.206882	294.541
213	0.270236	295.824		213	0.069165	295.849		213	0.301562	295.859
212	0.0479553	297.219		212	0.874283	297.187		212	0.304434	297.175
211	0.293518	298.624		211	0.126819	298.601		211	-0.190976	298.611
210	0.243384	300.091		210	0.26929	300.083		210	0.162509	300.073
209	0.660913	301.567		209	0.480325	301.571		209	0.114755	301.481
208	0.602548	303.188		208	0.0365936	303.196		208	0.669897	303.135
207	0.418967	304.844		207	0.834561	304.908		207	0.535696	304.895
206	0.571844	306.714		206	1.01786	306.766		206	-0.0197174	306.707
205	0.315414	308.723		205	0.185797	308.7		205	0.433386	308.711
204	1.23058	310.926		204	0.433426	310.971		204	0.110779	311.009
203	0.808197	313.542		203	0.134576	313.544		203	0.527863	313.572
202	0.605002	316.584		202	-0.471594	316.613		202	0.413684	316.64
201	0.533224	320.275		201	0.951739	320.26		201	0.905264	320.311
200	0.315445	324.59		200	-0.0364899	324.625		200	-0.143872	324.543
##### Extended Information				##### Extended Information				##### Extended Information
[Comments]				[Comments]				[Comments]
Sample name	KPP_buffer_09_05_2024			Sample name	KPP_buffer_09_05_2024			Sample name	KPP_buffer_09_05_2024
Comment				Comment				Comment
User				User				User
Division				Division				Division
Company	IBB PAN Warszawa			Company	IBB PAN Warszawa			Company	IBB PAN Warszawa
[Detailed Information]				[Detailed Information]				[Detailed Information]
Creation date	2024-05-09 12:18:00			Creation date	2024-05-09 12:19:00			Creation date	2024-05-09 12:17:00
Data array type	Linear data array * 2			Data array type	Linear data array * 2			Data array type	Linear data array * 2
Horizontal axis	Wavelength [nm]			Horizontal axis	Wavelength [nm]			Horizontal axis	Wavelength [nm]
Vertical axis(1)	CD [mdeg]			Vertical axis(1)	CD [mdeg]			Vertical axis(1)	CD [mdeg]
Vertical axis(2)	HT [V]			Vertical axis(2)	HT [V]			Vertical axis(2)	HT [V]
Start	260 nm			Start	260 nm			Start	260 nm
End	200 nm			End	200 nm			End	200 nm
Data interval	1 nm			Data interval	1 nm			Data interval	1 nm
Data points	61			Data points	61			Data points	61
[Measurement Information]				[Measurement Information]				[Measurement Information]
Instrument name	Jasco J-815			Instrument name	Jasco J-815			Instrument name	Jasco J-815
Model name	J-815			Model name	J-815			Model name	J-815
Serial No.	B049061168			Serial No.	B049061168			Serial No.	B049061168
Accessory	PTC-423S			Accessory	PTC-423S			Accessory	PTC-423S
Accessory S/N	A020161181			Accessory S/N	A020161181			Accessory S/N	A020161181
Temperature	20.00 C			Temperature	19.98 C			Temperature	20.06 C
Control sensor	Holder			Control sensor	Holder			Control sensor	Holder
Monitor sensor	Holder			Monitor sensor	Holder			Monitor sensor	Holder
Start Mode	Start immediately			Start Mode	Start immediately			Start Mode	Start immediately
Cell length	10 mm			Cell length	10 mm			Cell length	10 mm
Measurement date	2024-05-09 12:18:00			Measurement date	2024-05-09 12:19:00			Measurement date	2024-05-09 12:17:00
Photometric mode	CD	HT		Photometric mode	CD	HT		Photometric mode	CD	HT
Measure range	260 - 200 nm			Measure range	260 - 200 nm			Measure range	260 - 200 nm
Data pitch	1 nm			Data pitch	1 nm			Data pitch	1 nm
Sensitivity	Standard			Sensitivity	Standard			Sensitivity	Standard
D.I.T.	1 sec			D.I.T.	1 sec			D.I.T.	1 sec
Bandwidth	1.00 nm			Bandwidth	1.00 nm			Bandwidth	1.00 nm
Start mode	Immediately			Start mode	Immediately			Start mode	Immediately
Scanning mode	Step			Scanning mode	Step			Scanning mode	Step
Baseline correction	None			Baseline correction	None			Baseline correction	None
Shutter control	Auto			Shutter control	Auto			Shutter control	Auto
CD detector	PMT			CD detector	PMT			CD detector	PMT
PMT voltage	Auto			PMT voltage	Auto			PMT voltage	Auto
No. of cycle	2024-02-03			No. of cycle	2024-03-03			No. of cycle	2024-01-03
Cycle interval	1 sec			Cycle interval	1 sec			Cycle interval	1 sec
Concentration	50 mol/L			Concentration	50 mol/L			Concentration	50 mol/L

## Sheet: Fig 3d
Figure 3 D
Mn-loaded camSOD unfolding in guanidine-HCl						[gdn-HCl]	CD signal at 222 nm	StDev	deg		ellipticity	stdev		camSOD
222 nm plot						0.1	-31.1846	0.239676	-0.0311846	0.000239676	-15.7498	0.121049		ext coeff [M-1cm-1]	64949
						0.5	-32.3441	-0.0885948	-0.0323441	-8.85948e-05	-16.3354	-0.0447448		Mw [Da]	23040.9
						1	-33.822	-0.186992	-0.033822	-0.000186992	-17.0818	-0.0944406		d [cm] path length	0.01
						1.5	-32.7404	0.678374	-0.0327404	0.000678374	-16.5356	0.342613		molar conc [uM]	10
						2	-34.2335	0.353599	-0.0342335	0.000353599	-17.2897	0.178585		c [mg/ml]	0.230409
						2.5	-32.7404	0.678374	-0.0327404	0.000678374	-16.5356	0.342613		N - number of aa	199
						4	-24.7556	0.237992	-0.0247556	0.000237992	-12.5028	0.120198
						6	-3.24544	0.0350789	-0.00324544	3.50789e-05	-1.63911	0.0177166		MRW = M/(N-1)
														MRW (SOD M)	116.368
														elipticity = (MRW*buff deg at 210)/(10*d*c)
		averaged values in (mdeg), with appropriate blanks substracted
nm	6M sub cntrl	StDev 6M sub cntrl	4M sub cntrl	StDev 4M sub cntrl	2.5M sub cntrl	StDev 2.5M sub cntrl	2M sub cntrl	Stdev	1.5 M sub cntrl	StDev 1.5M sub cntrl	1M sub cntrl	StDev 1M sub cntrl	0.5M sub cntrl	StDev 0.5M sub cntrl	0.1M sub cntrl	StDev 0.1 M sub cntrl
260	-0.237904	-0.0235539	-0.281088	-0.128275	-0.451077	-0.353797	-0.446274	-0.135536	-0.106998	-0.0917087	-0.444573	-0.016902	-0.191587	-0.127767	-0.54648	0.136738
259	-0.162045	0.106251	-0.298696	-0.237623	-0.238961	0.001017	-0.145107	0.181577	-0.174929	0.0417922	-0.365289	0.022826	-0.137531	0.0440744	-0.0212004	-0.116299
258	-0.112016	-0.0469544	-0.0819723	0.121063	-0.297677	0.297543	-0.138993	0.0283336	-0.157302	-0.0348872	-0.189817	-0.0276744	-0.188448	0.0115014	-0.147063	0.0745612
257	-0.019162	0.189324	-0.321399	0.0641072	-0.349047	-0.0418409	-0.256671	-0.0373423	-0.504698	0.257533	-0.36983	-0.0241259	-0.298312	-0.132093	-0.192775	0.0583676
256	-0.112971	0.0408998	0.0174542	0.139311	-0.109235	0.133318	-0.512195	0.323663	-0.00467533	-0.10545	-0.597486	0.0496831	-0.270114	0.168023	-0.153182	0.110652
255	-0.497702	-0.0174447	0.0960185	-0.0890952	-0.154933	0.180911	-0.401183	0.121466	-0.390635	0.179254	-0.243654	0.148829	-0.36977	0.0236555	-0.417849	0.223685
254	-0.261231	0.0891602	-0.125912	0.218189	-0.251793	0.138986	-0.266331	-0.110401	-0.207508	0.0570514	-0.632862	0.00962514	-0.0388753	-0.16531	-0.253099	0.0388242
253	-0.109076	0.0353286	-0.376609	-0.0315176	-0.155827	-0.118861	-0.400418	0.0572728	-0.117222	0.0536128	-0.396248	0.0751053	-0.313652	-0.0836163	-0.308088	0.151349
252	-0.201971	-0.00794463	-0.484499	-0.118721	-0.0842117	0.118466	-0.455822	0.168272	-0.2174	0.109849	-0.594263	0.075548	-0.436651	0.124489	-0.238545	0.208337
251	-0.182717	0.0232761	-0.399728	0.131651	-0.359817	-0.0241592	-0.20411	-0.127221	-0.347751	0.0526196	-0.261718	-0.131749	-0.347563	0.106679	-0.454334	0.119722
250	-0.515847	0.129764	-0.242704	0.142347	-0.459207	0.261512	-0.521165	-0.178266	-0.212607	0.0387465	-0.495997	-0.290606	-0.239015	0.062242	-0.383944	-0.0947456
249	-0.410996	-0.147379	-0.392175	-0.148271	-0.625395	-0.0115428	-0.816591	-0.0793862	-0.387135	-0.0213671	-0.476474	0.110147	-0.485387	-0.176947	-0.742377	0.107762
248	-0.302295	0.268118	-0.461997	-0.0840574	-0.881627	-0.0282856	-0.841833	-0.410485	-0.682209	0.147941	-0.995445	-0.0570886	-0.568682	-0.0729058	-0.612307	-0.0898406
247	-0.398954	0.217495	-0.59902	0.0431801	-0.651256	0.0305717	-1.24648	-0.200933	-0.706904	-0.0989112	-0.579614	-0.135653	-1.04301	0.154319	-0.832314	-0.0576916
246	-0.700517	-0.029948	-0.809296	-0.0252525	-1.12446	0.146993	-0.92012	0.160491	-1.08316	0.134318	-1.0465	0.0291407	-1.22536	0.0069951	-0.901011	0.138626
245	-0.662223	-0.057993	-1.19665	-0.10548	-1.31514	0.141371	-1.25411	-0.00467434	-1.3554	-0.0254147	-1.72391	0.155071	-1.74076	0.193874	-1.49948	-0.0949632
244	-0.415622	-0.0728712	-1.59547	-0.0196372	-1.60967	0.141216	-2.0012	-0.0556623	-1.96244	-0.069562	-1.72355	-0.0763194	-1.57453	0.0534008	-1.86759	0.0486571
243	-0.655094	0.215679	-1.70476	-0.126518	-2.15914	-0.144595	-2.70614	0.0372934	-2.49052	-0.149266	-2.5828	-0.17954	-2.47192	0.0672656	-2.34027	0.0582112
242	-1.02785	0.0133033	-2.60815	-0.167164	-3.33274	-0.00671359	-3.17918	0.0707281	-2.9259	-0.123675	-3.5335	0.0162035	-3.14252	0.189799	-3.13094	-0.0482618
241	-0.918546	-0.105247	-3.09045	-0.0524628	-3.88902	-0.0280983	-4.6189	-0.00940874	-4.16771	0.0265278	-3.94149	0.0642017	-3.98892	0.203872	-3.74152	0.0469142
240	-1.2721	-0.160368	-3.83948	0.00118486	-4.9048	0.14997	-5.4368	-0.0658845	-5.23637	-0.104631	-5.36305	-0.0705784	-5.18504	-0.250924	-4.33217	0.216085
239	-1.12295	-0.0375238	-5.05717	-0.0550807	-6.20204	-0.138456	-6.85315	0.207678	-6.219	0.0291918	-6.59347	0.246921	-6.03834	-0.222811	-6.1476	0.153981
238	-1.77491	-0.032917	-6.19559	0.0681639	-8.43406	0.230164	-7.9497	-0.215419	-8.00746	0.0274986	-8.25516	0.165212	-7.7414	0.00453646	-7.86856	-0.214552
237	-1.64964	-0.02649	-7.82456	0.0893734	-9.61213	-0.0946723	-10.4763	0.128022	-9.90412	0.0339236	-9.80104	-0.175437	-9.50046	0.021553	-9.39337	-0.219755
236	-1.87372	0.110918	-8.96848	-0.147861	-11.9116	-0.0698867	-12.5873	-0.175287	-11.876	-0.0435218	-12.3216	0.00782613	-11.8528	-0.12105	-12.0846	0.0524984
235	-1.90935	0.00249548	-10.694	0.00754089	-14.1683	0.389783	-14.8703	0.0167975	-14.1873	-0.368627	-14.5461	0.165878	-14.3825	0.199364	-13.7407	0.160259
234	-2.10698	-0.13719	-12.5473	-0.0979343	-16.678	0.185936	-17.5924	0.109908	-16.7131	-0.00627272	-17.1416	0.0199604	-16.6496	0.696605	-16.4474	0.00350917
233	-2.21998	0.0792956	-14.6227	0.347707	-19.5972	0.32019	-20.3325	0.212736	-19.6487	-0.0191432	-20.0614	-0.267469	-19.1801	0.164576	-18.8003	0.481051
232	-2.00705	0.140929	-16.7991	-0.0948054	-21.5909	0.108243	-22.7675	0.127645	-22.1582	0.121809	-22.2756	-0.179534	-21.7102	-0.0757636	-21.1959	0.252184
231	-2.48255	0.066426	-17.9848	0.0519114	-23.6843	0.355325	-25.1998	-0.0444265	-24.425	-0.418286	-25.1202	0.0283398	-24.0249	-0.303343	-22.8606	0.176131
230	-2.37082	0.259432	-19.4967	-0.120184	-25.4963	0.172694	-26.9044	-0.0200862	-25.9304	0.341758	-26.4048	0.253655	-25.3696	-0.0716508	-24.6562	-0.118466
229	-2.7158	-0.191473	-20.4277	0.0443312	-27.3142	0.34811	-28.4499	-0.00402285	-27.0174	0.0655639	-27.747	0.28246	-26.3304	-0.279443	-26.2728	-0.0509639
228	-2.50643	0.120104	-21.4184	0.320766	-28.4173	0.136327	-29.5395	-0.122475	-28.8529	0.0652855	-29.226	0.231853	-28.3221	0.246007	-27.3729	-0.0131251
227	-3.04011	0.234198	-22.4743	0.37713	-29.1889	-0.231789	-31.0408	-0.0535457	-29.9168	0.287619	-29.9111	0.070543	-28.5417	0.263847	-28.701	0.451389
226	-2.86616	0.227786	-23.2	0.49814	-30.2017	-0.0426851	-32.0964	-0.0459495	-31.3123	0.249561	-30.9243	0.195515	-30.5457	0.0595255	-28.9341	0.138017
225	-3.18159	0.338311	-24.2211	0.239206	-31.3112	-0.0133033	-32.9163	-0.209562	-31.2945	0.212443	-31.9901	-0.0689022	-30.9097	-0.0451294	-30.251	0.280669
224	-3.22574	0.119323	-24.5472	0.290868	-30.9946	-0.0349618	-33.0075	0.733111	-32.488	-0.0567379	-31.9458	0.291191	-31.7165	0.149603	-30.9246	-0.209168
223	-3.95408	0.250577	-24.1808	0.361032	-32.2133	0.3539	-34.0511	-0.0401498	-32.6632	0.076075	-33.0546	0.0388181	-32.5574	0.190207	-31.4488	0.399156
222	-3.24544	0.0350789	-24.7556	0.237992	-32.7404	0.678374	-34.2335	0.353599	-33.4721	0.530024	-33.822	-0.186992	-32.3441	-0.0885948	-31.1846	0.239676
221	-4.48877	0.202448	-25.9001	0.127078	-33.0858	0.371248	-35.0157	0.443837	-33.6475	0.806968	-34.5455	0.217171	-33.7325	0.113377	-31.5877	-0.0262441
220	-5.33203	-0.175747	-26.0043	-0.0131841	-33.7678	0.355023	-35.5664	-0.0835657	-33.5754	-0.140225	-34.7299	0.611519	-33.3293	0.270134	-33.0441	0.285688
219	-5.73453	0.0259787	-26.8994	0.250794	-33.8645	0.868094	-36.0878	0.352064	-35.1984	-0.179648	-35.3064	0.484425	-34.2695	0.615103	-33.4126	0.437032
218	-6.64256	0.593626	-27.218	0.0169274	-35.7411	0.156387	-37.7001	0.155878	-36.2645	0.220168	-36.4091	0.34912	-35.5342	-0.036954	-33.9939	0.901324
217	-8.17208	-0.234884	-29.3541	0.337763	-36.1001	0.539112	-38.6371	0.256426	-36.2329	0.580702	-36.923	-0.0504271	-35.9998	0.424666	-35.5011	0.218493
216	-8.35349	-0.176548	-29.4378	1.43113	-37.7456	-0.0236234	-39.404	-0.123996	-38.0103	0.420455	-38.0142	0.57578	-36.8759	0.768506	-35.8835	0.802387
215	-8.10111	0.662866	-30.9983	0.351004	-39.0514	0.517064	-39.9838	-0.154607	-38.4655	0.0831515	-38.9534	0.423055	-37.4799	0.0251582	-36.8971	-0.188204
214	-10.1802	-0.229666	-30.6899	0.223206	-38.9561	0.683842	-40.5464	-0.0161053	-39.4665	1.22832	-41.0226	0.538112	-37.8956	0.25773	-38.3184	0.660526
213	-12.6395	0.642241	-32.2309	-0.389808	-39.498	-0.347025	-42.2222	0.0633796	-40.8062	1.64567	-41.7251	0.301918	-40.717	0.3178	-38.9441	0.134243
212	-11.6575	2.02157	-32.7538	0.380384	-41.811	0.116341	-44.049	-0.127481	-42.0034	-0.39671	-42.8689	0.411067	-41.0476	1.30634	-40.8881	1.00319
211	-13.7432	5.95992	-37.9016	1.84214	-43.3239	1.22504	-44.5515	0.15139	-43.9384	0.32185	-44.7004	0.243924	-42.7095	0.416957	-42.0369	0.23566
210	-1.65458	39.8245	-41.7591	1.01658	-45.5511	1.43362	-48.3557	-0.639943	-46.7839	0.421145	-45.7396	1.05132	-44.2128	0.357628	-43.9221	0.934204
209	-6.7899	-50.1219	-23.626	20.0687	-47.6101	-1.62259	-49.8126	0.713577	-43.0607	-0.193347	-45.019	0.986852	-43.9149	1.28217	-44.3729	1.64258
208	27.4273	52.1241	71.2701	8.61088	-37.7888	1.89163	-45.2765	7.32195	-41.0442	-1.52043	-47.8737	2.83264	-45.0209	1.22561	-43.9037	-0.448121
207	9.30474	-14.0697	-52.7559	-12.8553	-27.6059	9.91041	-36.2043	11.2736	-40.5508	3.74944	-46.9011	3.96324	-41.5433	0.725159	-39.1181	0.458807
206	-17.3204	-0.299435	-6.41902	-31.0935	83.4017	-15.6749	-10.5833	19.9478	-1.041	7.11012	-30.1211	11.344	-35.8074	2.95503	-36.4809	0.175168
205	-30.7909	-5.24673	-13.5797	-24.8227	-14.6215	-5.28412	11.8673	4.37461	13.5925	-19.2392	-79.6963	4.27007	-23.2853	2.65535	-26.4875	1.01511
CD output
TITLE	GdnHCl_01M_SodMMn_19062024				TITLE	GdnHCl_01M_SodMMn_19062024				TITLE	GdnHCl_01M_SodMMn_19062024				TITLE	GdnHCl_05M_SodMMn_19062024				TITLE	GdnHCl_05M_SodMMn_19062024				TITLE	GdnHCl_05M_SodMMn_19062024				TITLE	GdnHCl_1M_SodMMn_19062024				TITLE	GdnHCl_1M_SodMMn_19062024				TITLE	GdnHCl_1M_SodMMn_19062024				TITLE	GdnHCl_1.5M_SodMMn_19062024
DATA TYPE					DATA TYPE					DATA TYPE					DATA TYPE					DATA TYPE					DATA TYPE					DATA TYPE					DATA TYPE					DATA TYPE					DATA TYPE
ORIGIN	JASCO				ORIGIN	JASCO				ORIGIN	JASCO				ORIGIN	JASCO				ORIGIN	JASCO				ORIGIN	JASCO				ORIGIN	JASCO				ORIGIN	JASCO				ORIGIN	JASCO				ORIGIN	JASCO
OWNER					OWNER					OWNER					OWNER					OWNER					OWNER					OWNER					OWNER					OWNER					OWNER
DATE	24/06/19				DATE	24/06/19				DATE	24/06/19				DATE	24/06/19				DATE	24/06/19				DATE	24/06/19				DATE	24/06/19				DATE	24/06/19				DATE	24/06/19				DATE	24/06/19
TIME	14:35:09				TIME	14:33:58				TIME	14:36:20				TIME	14:40:39				TIME	14:39:28				TIME	14:38:16				TIME	14:47:50				TIME	14:46:38				TIME	14:49:01				TIME	14:51:57
SPECTROMETER/DATA SYSTEM					SPECTROMETER/DATA SYSTEM					SPECTROMETER/DATA SYSTEM					SPECTROMETER/DATA SYSTEM					SPECTROMETER/DATA SYSTEM					SPECTROMETER/DATA SYSTEM					SPECTROMETER/DATA SYSTEM					SPECTROMETER/DATA SYSTEM					SPECTROMETER/DATA SYSTEM					SPECTROMETER/DATA SYSTEM
LOCALE	1033				LOCALE	1033				LOCALE	1033				LOCALE	1033				LOCALE	1033				LOCALE	1033				LOCALE	1033				LOCALE	1033				LOCALE	1033				LOCALE	1033
RESOLUTION					RESOLUTION					RESOLUTION					RESOLUTION					RESOLUTION					RESOLUTION					RESOLUTION					RESOLUTION					RESOLUTION					RESOLUTION
DELTAX	-1				DELTAX	-1				DELTAX	-1				DELTAX	-1				DELTAX	-1				DELTAX	-1				DELTAX	-1				DELTAX	-1				DELTAX	-1				DELTAX	-1
XUNITS	NANOMETERS				XUNITS	NANOMETERS				XUNITS	NANOMETERS				XUNITS	NANOMETERS				XUNITS	NANOMETERS				XUNITS	NANOMETERS				XUNITS	NANOMETERS				XUNITS	NANOMETERS				XUNITS	NANOMETERS				XUNITS	NANOMETERS
YUNITS	CD [mdeg]				YUNITS	CD [mdeg]				YUNITS	CD [mdeg]				YUNITS	CD [mdeg]				YUNITS	CD [mdeg]				YUNITS	CD [mdeg]				YUNITS	CD [mdeg]				YUNITS	CD [mdeg]				YUNITS	CD [mdeg]				YUNITS	CD [mdeg]
Y2UNITS	HT [V]				Y2UNITS	HT [V]				Y2UNITS	HT [V]				Y2UNITS	HT [V]				Y2UNITS	HT [V]				Y2UNITS	HT [V]				Y2UNITS	HT [V]				Y2UNITS	HT [V]				Y2UNITS	HT [V]				Y2UNITS	HT [V]
FIRSTX	260				FIRSTX	260				FIRSTX	260				FIRSTX	260				FIRSTX	260				FIRSTX	260				FIRSTX	260				FIRSTX	260				FIRSTX	260				FIRSTX	260
LASTX	205				LASTX	205				LASTX	205				LASTX	205				LASTX	205				LASTX	205				LASTX	205				LASTX	205				LASTX	205				LASTX	205
NPOINTS	56				NPOINTS	56				NPOINTS	56				NPOINTS	56				NPOINTS	56				NPOINTS	56				NPOINTS	56				NPOINTS	56				NPOINTS	56				NPOINTS	56
FIRSTY	-0.1723				FIRSTY	-0.47368				FIRSTY	-0.75734				FIRSTY	-0.19994				FIRSTY	-0.39568				FIRSTY	-0.14545				FIRSTY	-0.44771				FIRSTY	-0.18002				FIRSTY	-0.33805				FIRSTY	-0.12779
MAXY	-0.10002				MAXY	0.03121				MAXY	0.08606				MAXY	-0.15059				MAXY	0.0063				MAXY	-0.1433				MAXY	-0.20332				MAXY	-0.18002				MAXY	-0.05428				MAXY	67.8352
MINY	-46.2113				MINY	-43.7301				MINY	-43.4432				MINY	-45.528				MINY	-46.1128				MINY	-44.8487				MINY	-55.479				MINY	-90.3502				MINY	-49.1818				MINY	-45.33
XYDATA					XYDATA					XYDATA					XYDATA					XYDATA					XYDATA					XYDATA					XYDATA					XYDATA					XYDATA
260	-0.172302	251.843			260	-0.473682	251.99			260	-0.757336	251.832			260	-0.199939	251.953			260	-0.395676	251.946			260	-0.14545	252.031			260	-0.447708	251.787			260	-0.18002	252.008			260	-0.338049	251.85			260	-0.127786	251.939
259	-0.123758	252.564			259	-0.150012	252.631			259	-0.199493	252.468			259	-0.456363	252.588			259	-0.201468	252.58			259	-0.420471	252.655			259	-0.203317	252.447			259	-0.404428	252.594			259	-0.19624	252.489			259	-0.164624	252.562
258	-0.344278	253.164			258	-0.304883	253.246			258	-0.130167	253.139			258	-0.165097	253.288			258	-0.465363	253.223			258	-0.147363	253.311			258	-0.288751	253.111			258	-0.459122	253.264			258	-0.194208	253.138			258	-0.233087	253.197
257	-0.423062	253.715			257	-0.43522	253.746			257	-0.106116	253.675			257	-0.389551	253.831			257	-0.442169	253.815			257	-0.368704	253.885			257	-0.54823	253.626			257	-0.356354	253.769			257	-0.34072	253.661			257	-0.136832	253.797
256	-0.100024	254.297			256	-0.484357	254.404			256	-0.393927	254.297			256	-0.616251	254.402			256	0.00630493	254.392			256	-0.312027	254.484			256	-0.447067	254.196			256	-0.472037	254.409			256	-0.557553	254.302			256	-0.382599	254.34
255	-0.262836	254.925			255	-0.736487	255.013			255	-0.176511	254.959			255	-0.620029	255.035			255	-0.495447	254.993			255	-0.143295	255.077			255	-0.461969	254.871			255	-0.494595	254.99			255	-0.0542755	254.897			255	-0.166464	254.986
254	-0.41983	255.595			254	-0.591388	255.709			254	0.0860596	255.567			254	-0.231232	255.702			254	-0.438446	255.705			254	-0.219504	255.728			254	-0.635654	255.487			254	-0.735904	255.594			254	-0.457925	255.55			254	-0.453372	255.647
253	-0.573633	256.184			253	0.0312103	256.312			253	-0.474472	256.224			253	-0.560242	256.323			253	-0.165204	256.345			253	-0.736581	256.347			253	-0.646738	256.078			253	-0.420883	256.205			253	-0.310022	256.177			253	-0.192462	256.268
252	-0.549976	256.896			252	-0.13963	256.915			252	-0.182355	256.878			252	-0.294635	256.947			252	-0.784775	256.948			252	-0.588803	256.99			252	-0.267984	256.79			252	-0.642096	256.888			252	-0.5646	256.838			252	-0.336053	256.887
251	-0.705548	257.541			251	-0.698868	257.499			251	-0.367413	257.453			251	-0.150589	257.594			251	-0.493219	257.561			251	-0.298895	257.555			251	-0.505167	257.423			251	-0.655316	257.504			251	-0.345581	257.496			251	-0.561511	257.53
250	-0.545523	258.2			250	-0.721671	258.236			250	-0.581107	258.173			250	-0.502686	258.289			250	-0.261377	258.23			250	-0.658142	258.238			250	-0.781442	258.131			250	-0.619275	258.224			250	-0.403058	258.151			250	-0.481613	258.263
249	-0.722858	258.915			249	-0.547974	258.947			249	-0.77735	258.878			249	-0.668631	259.002			249	-0.771603	258.931			249	-0.440842	259.006			249	-0.807166	258.803			249	-0.710214	258.908			249	-0.513098	258.801			249	-0.538785	258.974
248	-0.745428	259.593			248	-0.700351	259.635			248	-0.643366	259.591			248	-0.820593	259.706			248	-0.521158	259.65			248	-0.724478	259.696			248	-0.857416	259.579			248	-1.20067	259.632			248	-1.18865	259.526			248	-0.793588	259.68
247	-0.938315	260.377			247	-0.951938	260.382			247	-0.739383	260.381			247	-1.18417	260.442			247	-1.21447	260.38			247	-0.826553	260.467			247	-0.88454	260.294			247	-0.743402	260.385			247	-0.915848	260.33			247	-0.989569	260.442
246	-0.726465	261.352			246	-1.26668	261.423			246	-1.28774	261.347			246	-1.07613	261.534			246	-1.3532	261.445			246	-1.48593	261.457			246	-1.32238	261.332			246	-1.14491	261.381			246	-0.864731	261.444			246	-1.42677	261.454
245	-1.71565	262.332			245	-1.50233	262.375			245	-1.41565	262.31			245	-1.54565	262.404			245	-1.36514	262.422			245	-1.80474	262.424			245	-1.97045	262.254			245	-1.68928	262.33			245	-1.56094	262.279			245	-1.00704	262.431
244	-1.87305	263.391			244	-2.04501	263.438			244	-1.73571	263.349			244	-1.59861	263.426			244	-1.92722	263.411			244	-1.86948	263.531			244	-2.06226	263.317			244	-1.86162	263.427			244	-1.75314	263.344			244	-1.96023	263.493
243	-2.32007	264.687			243	-2.53555	264.698			243	-2.41499	264.593			243	-2.73461	264.71			243	-2.63964	264.636			243	-2.35297	264.706			243	-2.82591	264.568			243	-2.65597	264.674			243	-2.60361	264.592			243	-2.5371	264.677
242	-3.01961	266.08			242	-3.09809	266.088			242	-3.25333	266.008			242	-3.28842	266.119			242	-2.77653	266.096			242	-3.40525	266.15			242	-3.29945	266.07			242	-3.30983	266.114			242	-3.47589	266.073			242	-3.20059	266.169
241	-4.23794	267.61			241	-3.80815	267.684			241	-3.43833	267.596			241	-3.86091	267.701			241	-3.92284	267.716			241	-4.51892	267.745			241	-4.22236	267.688			241	-4.0182	267.76			241	-4.43441	267.731			241	-4.42651	267.817
240	-5.05613	269.543			240	-4.74822	269.525			240	-4.26491	269.521			240	-5.21603	269.667			240	-5.2428	269.652			240	-5.24859	269.634			240	-5.40187	269.602			240	-5.2032	269.676			240	-5.42658	269.682			240	-5.39648	269.777
239	-6.23254	271.844			239	-6.57435	271.811			239	-5.95893	271.827			239	-6.47538	271.99			239	-6.19977	272.013			239	-6.28156	271.993			239	-6.22186	271.943			239	-6.59175	272.069			239	-6.94427	272.039			239	-6.34325	272.108
238	-7.71427	274.533			238	-7.94352	274.485			238	-7.96382	274.463			238	-8.02297	274.596			238	-7.9693	274.625			238	-7.89508	274.683			238	-8.10303	274.635			238	-8.5524	274.794			238	-8.65143	274.727			238	-8.10516	274.779
237	-9.33152	277.606			237	-9.53099	277.56			237	-9.58619	277.545			237	-9.49734	277.792			237	-9.88507	277.746			237	-9.76595	277.769			237	-9.68422	277.835			237	-10.0148	278.008			237	-10.0222	277.9			237	-10.0133	277.886
236	-12.0374	280.998			236	-12.2279	281.021			236	-12.0112	280.993			236	-12.0633	281.237			236	-11.8582	281.242			236	-12.0918	281.261			236	-12.256	281.349			236	-12.3456	281.501			236	-12.6687	281.475			236	-12.0597	281.424
235	-13.4044	284.777			235	-14.2431	284.856			235	-13.8562	284.798			235	-13.9921	285.087			235	-14.5788	285.11			235	-14.6349	285.079			235	-14.4669	285.318			235	-15.1243	285.405			235	-14.817	285.393			235	-14.4688	285.276
234	-16.3078	289.032			234	-16.2196	289.086			234	-16.4555	289.072			234	-15.7784	289.362			234	-16.9039	289.349			234	-17.2695	289.412			234	-17.304	289.772			234	-16.8974	289.851			234	-17.4953	289.752			234	-17.3876	289.604
233	-18.683	293.707			233	-19.5623	293.683			233	-18.5064	293.676			233	-19.476	294.052			233	-19.0934	294.043			233	-19.2101	294.085			233	-20.0849	294.52			233	-20.1935	294.697			233	-20.65	294.593			233	-19.9696	294.399
232	-21.3772	298.467			232	-21.9934	298.48			232	-21.1542	298.423			232	-21.8232	298.83			232	-21.8094	298.871			232	-21.568	298.93			232	-22.3451	299.478			232	-22.3647	299.647			232	-22.6748	299.514			232	-22.4967	299.339
231	-23.2318	303.24			231	-23.1651	303.331			231	-22.69	303.263			231	-23.8925	303.76			231	-23.7413	303.765			231	-23.9716	303.774			231	-25.1876	304.437			231	-24.8227	304.686			231	-25.0483	304.557			231	-24.7829	304.264
230	-25.2352	307.606			230	-24.4976	307.8			230	-24.5747	307.68			230	-25.5546	308.228			230	-25.4571	308.204			230	-25.4516	308.31			230	-26.4879	309.134			230	-25.8643	309.254			230	-26.4162	309.103			230	-26.5131	308.851
229	-26.2287	311.883			229	-25.6349	311.932			229	-26.3473	311.879			229	-26.5683	312.488			229	-26.3794	312.475			229	-26.511	312.538			229	-27.8561	313.401			229	-27.4601	313.6			229	-28.0773	313.492			229	-27.3367	313.124
228	-27.3675	315.959			228	-27.2952	315.988			228	-27.7863	315.9			228	-28.8897	316.599			228	-28.3829	316.634			228	-27.9284	316.65			228	-29.5783	317.652			228	-29.2335	317.79			228	-28.812	317.687			228	-28.7296	317.343
227	-28.187	319.55			227	-28.5212	319.589			227	-29.3643	319.503			227	-28.6877	320.275			227	-29.1993	320.282			227	-28.7587	320.285			227	-30.1408	321.387			227	-29.8903	321.567			227	-29.6752	321.494			227	-30.4643	321.031
226	-29.6926	322.884			226	-29.233	322.931			226	-28.4169	322.861			226	-30.206	323.549			226	-31.0273	323.587			226	-30.2521	323.708			226	-30.8969	324.88			226	-30.8747	324.957			226	-31.489	324.904			226	-31.2772	324.468
225	-30.6682	326.1			225	-29.9047	326.122			225	-29.9084	326.035			225	-30.3702	326.844			225	-30.9933	326.912			225	-30.7876	326.876			225	-31.8223	328.253			225	-31.8806	328.234			225	-32.1271	328.256			225	-31.9459	327.794
224	-30.6138	329.14			224	-30.4862	329.139			224	-30.9139	329.097			224	-31.659	329.933			224	-31.3717	329.989			224	-31.8633	330.035			224	-32.7838	331.425			224	-32.1864	331.299			224	-31.8436	331.463			224	-32.3232	330.918
223	-31.5286	332.035			223	-31.8667	332.036			223	-30.8801	332.059			223	-32.1234	332.942			223	-32.5515	332.922			223	-31.9998	332.98			223	-32.9607	334.462			223	-33.2691	334.33			223	-32.9606	334.458			223	-31.8059	334
222	-31.953	335.018			222	-31.1344	335.063			222	-30.7404	335.01			222	-32.6917	335.974			222	-31.6922	335.969			222	-32.2783	336.005			222	-34.2252	337.58			222	-34.0592	337.534			222	-33.6301	337.553			222	-34.0802	337.213
221	-31.5065	338.114			221	-31.1766	338.214			221	-31.938	338.083			221	-33.4896	339.017			221	-34.1469	339.064			221	-33.6389	339.124			221	-34.1384	340.813			221	-35.0332	340.745			221	-34.7976	340.829			221	-33.3304	340.458
220	-32.6918	341.121			220	-32.7037	341.15			220	-33.8958	341.071			220	-33.6268	342.156			220	-34.1128	342.166			220	-33.0335	342.324			220	-34.5807	344.023			220	-35.4217	343.951			220	-34.0058	344.15			220	-33.873	343.809
219	-34.2218	344.18			219	-33.1519	344.251			219	-32.6307	344.218			219	-34.9919	345.358			219	-33.5617	345.477			219	-33.7767	345.557			219	-35.8288	347.533			219	-35.2819	347.463			219	-34.4214	347.616			219	-34.8864	347.332
218	-34.2889	347.417			218	-33.1998	347.533			218	-35.3059	347.432			218	-35.8248	348.887			218	-35.6924	348.895			218	-35.7812	348.94			218	-36.3383	351.199			218	-37.3191	351.118			218	-35.6251	351.202			218	-35.7355	351.265
217	-35.6947	350.835			217	-35.3308	350.982			217	-35.0458	350.836			217	-35.9631	352.547			217	-35.2222	352.567			217	-36.8136	352.547			217	-36.8174	355.315			217	-36.9959	355.134			217	-36.633	355.247			217	-35.9298	355.599
216	-36.024	354.544			216	-36.2071	354.712			216	-34.256	354.612			216	-37.9813	356.547			216	-36.2667	356.591			216	-36.1295	356.598			216	-37.031	360.008			216	-38.2402	359.815			216	-37.9425	360.014			216	-38.2485	360.719
215	-36.0022	358.66			215	-36.8462	358.71			215	-37.251	358.606			215	-37.3234	361.104			215	-37.0177	361.291			215	-37.3087	361.248			215	-38.7449	365.48			215	-39.4874	365.297			215	-38.3229	365.452			215	-38.294	366.875
214	-38.2077	363.174			214	-39.6487	363.244			214	-37.9103	363.139			214	-37.5681	366.432			214	-37.9799	366.561			214	-38.7077	366.563			214	-41.372	371.981			214	-40.5917	371.945			214	-40.0568	372.063			214	-39.4202	374.644
213	-38.4546	368.391			213	-39.17	368.483			213	-39.4594	368.465			213	-40.2758	372.896			213	-41.4832	372.953			213	-40.3837	373.033			213	-41.3912	380.397			213	-42.4655	380.356			213	-42.0092	380.437			213	-42.2746	384.917
212	-42.2191	374.366			212	-40.9893	374.502			212	-39.3246	374.482			212	-41.2218	380.988			212	-42.468	380.965			212	-39.2724	381.087			212	-43.1209	391.553			212	-43.6445	391.448			212	-41.809	391.61			212	-41.9703	399.042
211	-41.3837	381.695			211	-42.6212	381.713			211	-42.1741	381.666			211	-42.8096	391.368			211	-43.4906	391.353			211	-42.4436	391.434			211	-44.589	406.845			211	-43.8535	406.851			211	-45.1624	406.815			211	-43.9208	419.131
210	-44.789	390.249			210	-43.1004	390.302			210	-42.7673	390.264			210	-43.9104	404.93			210	-43.7092	404.889			210	-44.8487	405.065			210	-46.9177	428.25			210	-44.7355	428.335			210	-45.1611	428.281			210	-45.33	448.628
209	-46.2113	400.668			209	-43.7301	400.72			209	-43.0026	400.725			209	-42.7793	423.147			209	-45.6973	423.205			209	-43.4639	423.52			209	-46.8968	459.552			209	-45.2551	459.628			209	-44.4205	459.502			209	-42.5506	493.195
208	-43.5402	413.641			208	-43.7289	413.803			208	-43.4432	413.568			208	-45.528	448.725			208	-46.1128	448.983			208	-42.1664	449.085			208	-50.6757	506.137			208	-43.1907	506.333			208	-49.1818	506.243			208	-41.2503	562.716
207	-39.981	430.028			207	-38.8332	430.169			207	-38.7651	430.096			207	-42.2231	485.634			207	-40.4233	485.992			207	-40.4718	485.97			207	-52.3866	577.977			207	-43.2832	579.183			207	-42.4579	577.785			207	-38.1945	674.614
206	-34.8037	450.896			206	-35.763	450.941			206	-37.1843	450.778			206	-31.5411	539.548			206	-37.6026	540.381			206	-38.1092	540.33			206	-45.0773	690.456			206	-15.7983	690.376			206	-43.9414	690.424			206	67.8352	817.154
205	-25.0962	478.33			205	-28.0476	478.358			205	-25.1141	478.286			205	-17.2288	621.64			205	-20.7425	622.184			205	-27.4739	622.11			205	-55.479	820.627			205	-90.3502	817.968			205	-38.3613	821.526			205	-17.0397	846.104
##### Extended Information					##### Extended Information					##### Extended Information					##### Extended Information					##### Extended Information					##### Extended Information					##### Extended Information					##### Extended Information					##### Extended Information					##### Extended Information
[Comments]					[Comments]					[Comments]					[Comments]					[Comments]					[Comments]					[Comments]					[Comments]					[Comments]					[Comments]
Sample name	GdnHCl_01M_SodMMn_19062024				Sample name	GdnHCl_01M_SodMMn_19062024				Sample name	GdnHCl_01M_SodMMn_19062024				Sample name	GdnHCl_05M_SodMMn_19062024				Sample name	GdnHCl_05M_SodMMn_19062024				Sample name	GdnHCl_05M_SodMMn_19062024				Sample name	GdnHCl_1M_SodMMn_19062024				Sample name	GdnHCl_1M_SodMMn_19062024				Sample name	GdnHCl_1M_SodMMn_19062024				Sample name	GdnHCl_1.5M_SodMMn_19062024
[truncated: 38 more rows]
[truncated: 42 more columns]

## Sheet: Fig 4A,B
						Figure 4 A																				Figure 4 B
						CD spectra overlay of Mn-loaded MnSOD and Mn-loaded camSOD																				CD spectra overlay of Fe-loaded MnSOD and Fe-loaded camSOD
Control buffer (50 mM Potassium phosphate buffer)						Mn-loaded MnSOD										Mn-loaded camSOD										Fe-loaded MnSOD											Fe-loaded camSOD
[truncated: 62 more rows]

## Sheet: Fig 4c
Melting curves Mn forms
													CD output, triplicate measurements
[truncated: 138 more rows]
[truncated: 3 more columns]

## Sheet: Fig 4d
Melting curves Fe forms
[truncated: 138 more rows]
[truncated: 1 more columns]

## Sheet: Fig 4e
Melting curves Mn forms
												nanoDSF output, triplicate measurements
[truncated: 2,789 more rows]

## Sheet: Fig 4f
Melting curves Fe forms
[truncated: 2,790 more rows]

[truncated: 20 more sheets: Fig 4g, Fig 4h, Fig S2A, Fig S2B, Fig S2C, Fig S2D, Fig S3A, Fig S3B, Fig S3C, Fig S3D, Fig S4A, Fig S4D, Fig S5A, Fig S5D, Fig S6A, Fig S6B, Fig S6C, Fig S6D, Fig S12, Fig S13]
